# Supplementary material for: Mapping-by-sequencing accelerates forward genetics in barley
Source: Genome Biol. 2014 Jun 10;15(6):R78. doi: 10.1186/gb-2014-15-6-r78 (PMC4073093; doi:10.1186/gb-2014-15-6-r78)
Supplement: Additional file 4: Table S3 — List of putative deletions. [file gb-2014-15-6-r78-S4.xlsx]

## Sheet: 130508_mnd6_regions_with_low_co
Table S3: List of putative deletions
contig	hc_gene	start	end	length	popseq_chr	popseq_cM	ibsc_chr	ibsc_cM	ibsc_fpc	morex_contig_length	hc_gene_annotation	lc_gene
morex_contig_253445	NA	416	777	362	NA	NA	5	111.319	contig_2543	1569	NA	NA
morex_contig_49382	MLOC_64838.2	2107	2455	349	5	96.5972	5	95.5729	no_fpc	8874	Cytochrome P450	NA
morex_contig_2038730	NA	14	311	298	NA	NA	NA	NA	NA	499	NA	NA
morex_contig_38917	NA	5097	5392	296	5	109.653	NA	NA	NA	6934	NA	MLOC_54137.1
morex_contig_1610957	NA	214	500	287	NA	NA	NA	NA	NA	1661	NA	MLOC_22725.1
morex_contig_226072	NA	213	494	282	3	45.3966	NA	NA	NA	1098	NA	NA
morex_contig_273931	NA	304	585	282	5	96.5972	NA	NA	NA	4254	NA	NA
morex_contig_47836	NA	5136	5416	281	4	50.9915	NA	NA	NA	7225	NA	NA
morex_contig_23042	NA	160	439	280	NA	NA	NA	NA	NA	1354	NA	NA
morex_contig_60205	MLOC_71628.2	2537	2815	279	5	110.069	5	109.653	contig_39059	6941	Receptor kinase 5	NA
morex_contig_127475	NA	3284	3559	276	6	54.745	6	52.9037	contig_44943	4654	NA	NA
morex_contig_1617904	NA	948	1220	273	6	54.3201	NA	NA	NA	1689	NA	NA
morex_contig_10641	NA	315	582	268	4	111.967	NA	NA	NA	1192	NA	NA
morex_contig_94037	NA	405	666	262	5	99.9336	5	98.7153	contig_46725	8771	NA	MLOC_81017.1
morex_contig_95313	MLOC_81246.1	11510	11771	262	NA	NA	5	50	contig_47285	14665	HAT family dimerisation domain containing protein, expressed	NA
morex_contig_95313	MLOC_81247.1	11510	11771	262	NA	NA	5	50	contig_47285	14665	HAT family dimerisation domain containing protein, expressed	NA
morex_contig_58347	MLOC_70680.1	7926	8186	261	5	109.375	5	101.181	no_fpc	13413	DNA repair protein-like protein	MLOC_70681.1
morex_contig_67429	NA	1300	1560	261	5	43.9583	NA	NA	NA	9474	NA	NA
morex_contig_2564161	NA	610	867	258	6	55.0043	NA	NA	NA	1056	NA	NA
morex_contig_172677	NA	649	904	256	5	91.1577	NA	NA	NA	1065	NA	NA
morex_contig_23384	NA	438	690	253	3	45.5499	NA	NA	NA	759	NA	NA
morex_contig_465066	NA	473	720	248	2	58.711	NA	NA	NA	903	NA	NA
morex_contig_96090	NA	4299	4546	248	NA	NA	1	119.688	contig_34672	6145	NA	MLOC_81403.1
morex_contig_96090	NA	4299	4546	248	NA	NA	1	119.688	contig_34672	6145	NA	MLOC_81405.1
morex_contig_96090	NA	4299	4546	248	NA	NA	1	119.688	contig_34672	6145	NA	MLOC_81404.1
morex_contig_36834	AK370634	4480	4723	244	5	122.569	5	122.431	contig_237	26667	Beige/BEACH domain ;WD domain, G-beta repeat protein LENGTH=3601	MLOC_51045.1
morex_contig_39414	NA	724	967	244	5	44.0972	5	44.2361	no_fpc	12904	NA	NA
morex_contig_1557801	NA	9491	9733	243	1	48.0878	1	48.0878	contig_45647	13789	NA	NA
morex_contig_1558349	MLOC_10070.1	1236	1477	242	5	99.9336	NA	NA	NA	4654	MATE efflux family protein, expressed	MLOC_10071.1
morex_contig_1558349	MLOC_10070.1	1236	1477	242	5	99.9336	NA	NA	NA	4654	MATE efflux family protein, expressed	MLOC_10069.1
morex_contig_1562608	NA	129	370	242	NA	NA	NA	NA	NA	1455	NA	NA
morex_contig_1705142	NA	130	371	242	5	48.3765	NA	NA	NA	832	NA	NA
morex_contig_53806	NA	4400	4639	240	3	52.03	3	51.4873	contig_46761	7595	NA	NA
morex_contig_1174639	NA	6	243	238	NA	NA	NA	NA	NA	262	NA	NA
morex_contig_276250	NA	4351	4588	238	4	51.0623	NA	NA	NA	7175	NA	NA
morex_contig_264343	NA	1211	1447	237	1	47.9462	NA	NA	NA	1554	NA	NA
morex_contig_1608193	NA	627	862	236	6	55.0283	6	54.8867	contig_44864	2883	NA	NA
morex_contig_2551521	NA	1410	1645	236	1	48.0878	NA	NA	NA	1783	NA	NA
morex_contig_2552121	NA	4357	4592	236	5	47.0139	5	48.1944	contig_867	4718	NA	NA
morex_contig_101061	NA	373	607	235	NA	NA	NA	NA	NA	3580	NA	NA
morex_contig_6689	MLOC_74974.5	6892	7124	233	NA	NA	5	111.319	contig_2543	8503	NBS-LRR disease resistance protein, putative	NA
morex_contig_112741	NA	2797	3027	231	3	48.7144	3	48.0878	contig_44639	3301	NA	NA
morex_contig_135883	AK371325	5659	5889	231	4	51.4041	NA	NA	NA	10790	Phox-associated domain;Phox-like;Sorting nexin, C-terminal LENGTH=994	NA
morex_contig_2554993	NA	1102	1332	231	3	98.2295	3	98.2295	contig_1159	1651	NA	NA
morex_contig_49382	MLOC_64838.2	3871	4101	231	5	96.5972	5	95.5729	no_fpc	8874	Cytochrome P450	NA
morex_contig_152684	NA	674	903	230	NA	NA	7	76.5581	contig_2492	2016	NA	NA
morex_contig_1561024	NA	1332	1560	229	1	48.0878	NA	NA	NA	3960	NA	NA
morex_contig_2572417	NA	60	288	229	6	53.6024	NA	NA	NA	480	NA	NA
morex_contig_464629	NA	25	252	228	NA	NA	NA	NA	NA	265	NA	NA
morex_contig_45598	AK251586.1	9807	10033	227	7	67.9178	7	67.7762	contig_47791	11703	SMAD/FHA domain-containing protein LENGTH=735	NA
morex_contig_191258	NA	599	824	226	4	51.4041	NA	NA	NA	1488	NA	NA
morex_contig_1565054	NA	2768	2992	225	2	58.9235	NA	NA	NA	3890	NA	NA
morex_contig_122314	NA	1257	1479	223	7	54.3909	NA	NA	NA	2179	NA	NA
morex_contig_2549844	NA	1960	2182	223	2	2.19547	NA	NA	NA	5682	NA	MLOC_38168.1
morex_contig_297041	NA	687	909	223	7	140.864	7	140.687	no_fpc	1663	NA	NA
morex_contig_78840	NA	1432	1652	221	7	70.6799	7	70.9632	contig_103	2058	NA	NA
morex_contig_1646352	NA	60	279	220	4	81.5692	NA	NA	NA	788	NA	NA
morex_contig_109704	NA	3139	3357	219	5	109.653	5	109.653	contig_39059	4478	NA	NA
morex_contig_1568433	NA	2720	2938	219	4	78.6827	NA	NA	NA	3254	NA	MLOC_14577.1
morex_contig_1568433	NA	2720	2938	219	4	78.6827	NA	NA	NA	3254	NA	MLOC_14576.1
morex_contig_1762909	NA	973	1190	218	7	70.6445	NA	NA	NA	1200	NA	NA
morex_contig_70692	NA	2641	2858	218	3	51.204	3	51.1331	no_fpc	4573	NA	NA
morex_contig_2407730	NA	28	243	216	NA	NA	NA	NA	NA	268	NA	NA
morex_contig_79423	NA	700	915	216	7	70.8033	NA	NA	NA	1722	NA	NA
morex_contig_54336	NA	2549	2763	215	NA	NA	NA	NA	NA	4201	NA	MLOC_68177.2
morex_contig_54336	NA	2549	2763	215	NA	NA	NA	NA	NA	4201	NA	MLOC_68178.1
morex_contig_80634	NA	721	934	214	6	54.8159	6	55.5241	no_fpc	2888	NA	NA
morex_contig_250246	NA	947	1159	213	1	54.0368	NA	NA	NA	2416	NA	NA
morex_contig_159829	MLOC_21734.1	785	996	212	5	99.9336	NA	NA	NA	6336	Disease resistance protein (CC-NBS-LRR class) family LENGTH=899	NA
morex_contig_1677249	NA	311	522	212	2	58.6402	NA	NA	NA	1264	NA	NA
morex_contig_54580	NA	4214	4425	212	1	48.0878	NA	NA	NA	8562	NA	NA
morex_contig_100829	NA	2106	2316	211	2	59.3484	NA	NA	NA	4114	NA	NA
morex_contig_2145994	NA	64	274	211	NA	NA	3	96.4589	contig_2594	578	NA	NA
morex_contig_159829	MLOC_21734.1	4501	4709	209	5	99.9336	NA	NA	NA	6336	Disease resistance protein (CC-NBS-LRR class) family LENGTH=899	NA
morex_contig_55130	MLOC_68666.1	7428	7636	209	2	94.5467	2	94.4051	contig_46042	8554	SAUR-like auxin-responsive protein family LENGTH=134	NA
morex_contig_56164	NA	1509	1717	209	5	44.0972	5	44.2361	contig_46069	10803	NA	NA
morex_contig_694458	NA	47	255	209	NA	NA	NA	NA	NA	260	NA	MLOC_75921.1
morex_contig_2069147	NA	593	800	208	NA	NA	NA	NA	NA	977	NA	NA
morex_contig_50423	NA	2966	3173	208	3	125.421	3	122.025	no_fpc	9432	NA	NA
morex_contig_149239	NA	128	334	207	3	51.5581	NA	NA	NA	2843	NA	NA
morex_contig_1651259	NA	537	743	207	6	54.9575	NA	NA	NA	917	NA	NA
morex_contig_187636	NA	722	928	207	7	66.9419	7	64.1643	contig_74	1450	NA	NA
morex_contig_1606755	NA	1040	1245	206	1	47.3915	NA	NA	NA	2526	NA	NA
morex_contig_163750	NA	230	435	206	NA	NA	NA	NA	NA	1295	NA	MLOC_24125.1
morex_contig_2115168	NA	20	225	206	NA	NA	NA	NA	NA	442	NA	NA
morex_contig_5688	MLOC_69733.1	5041	5246	206	6	0.495751	NA	NA	NA	6331	unknown protein; BEST Arabidopsis thaliana protein match is: unknown protein . LENGTH=301	NA
morex_contig_77316	NA	136	341	206	6	55.6657	NA	NA	NA	2408	NA	NA
morex_contig_1998636	NA	45	249	205	3	52.03	NA	NA	NA	503	NA	NA
morex_contig_2614896	NA	181	385	205	7	70.6799	NA	NA	NA	474	NA	NA
morex_contig_79290	NA	1304	1508	205	5	44.0972	NA	NA	NA	4991	NA	NA
morex_contig_127992	NA	811	1014	204	7	97.7337	7	98.3003	contig_46600	1635	NA	NA
morex_contig_1635045	NA	631	833	203	2	58.9943	NA	NA	NA	984	NA	NA
morex_contig_1956818	NA	8	209	202	NA	NA	NA	NA	NA	518	NA	NA
morex_contig_2547452	AK357178	4712	4913	202	5	108.143	5	102.778	no_fpc	5951	3-5 exoribonuclease CSL4	MLOC_36881.1
morex_contig_1582387	NA	139	339	201	5	99.9336	NA	NA	NA	1826	NA	NA
morex_contig_365791	NA	5205	5405	201	3	52.03	3	46.8839	no_fpc	5994	NA	MLOC_50750.3
morex_contig_80823	NA	4220	4420	201	7	70.6091	NA	NA	NA	8314	NA	NA
morex_contig_1112491	NA	20	219	200	NA	NA	NA	NA	NA	229	NA	NA
morex_contig_15166	NA	67	266	200	NA	NA	NA	NA	NA	340	NA	NA
morex_contig_1612436	NA	1072	1271	200	5	109.375	NA	NA	NA	1629	NA	NA
morex_contig_242334	NA	1324	1523	200	6	37.5354	NA	NA	NA	2632	NA	NA
morex_contig_318317	NA	787	986	200	NA	NA	NA	NA	NA	1283	NA	NA
morex_contig_88548	NA	1908	2107	200	4	51.4041	NA	NA	NA	2847	NA	NA
morex_contig_164660	NA	2301	2499	199	2	59.0652	NA	NA	NA	4021	NA	NA
morex_contig_316505	NA	1162	1360	199	6	50.8499	6	52.5496	contig_48112	1729	NA	NA
morex_contig_104093	NA	981	1178	198	5	43.5417	NA	NA	NA	1399	NA	NA
morex_contig_200050	NA	423	620	198	NA	NA	NA	NA	NA	1006	NA	NA
morex_contig_49439	MLOC_64869.1	11657	11854	198	2	58.0524	2	55.5595	no_fpc	13358	BEST Arabidopsis thaliana protein match is: ZCF37 . LENGTH=267	NA
morex_contig_63727	NA	1475	1672	198	4	51.2748	NA	NA	NA	2584	NA	NA
morex_contig_94098	NA	3829	4025	197	3	136.804	NA	NA	NA	5419	NA	NA
morex_contig_2554487	NA	1682	1877	196	1	46.9168	NA	NA	NA	2334	NA	NA
morex_contig_49159	MLOC_64658.1	8903	9098	196	1	48.0878	1	48.2295	no_fpc	14299	Coiled-coil domain-containing protein 25	NA
morex_contig_466639	NA	63	257	195	NA	NA	NA	NA	NA	342	NA	NA
morex_contig_209131	NA	812	1005	194	NA	NA	NA	NA	NA	1581	NA	NA
morex_contig_55068	NA	1662	1855	194	6	54.8867	NA	NA	NA	3223	NA	NA
morex_contig_94933	NA	3542	3735	194	6	54.8867	NA	NA	NA	3751	NA	NA
morex_contig_1668866	NA	94	286	193	NA	NA	NA	NA	NA	478	NA	NA
morex_contig_321735	NA	235	427	193	4	51.4041	NA	NA	NA	721	NA	NA
morex_contig_358713	NA	223	415	193	4	51.4041	NA	NA	NA	739	NA	NA
morex_contig_66319	NA	1120	1312	193	5	43.9583	NA	NA	NA	4981	NA	NA
morex_contig_74597	NA	825	1017	193	5	43.7605	5	42.8472	contig_932	2758	NA	NA
morex_contig_89042	MLOC_80162.3	1226	1418	193	2	114.306	2	113.881	contig_40988	5833	Beta-fructofuranosidase	NA
morex_contig_1829400	NA	454	645	192	NA	NA	NA	NA	NA	1293	NA	NA
morex_contig_244823	MLOC_34869.1	1796	1987	192	1	104.892	NA	NA	NA	2130	Unknown protein	NA
morex_contig_68933	NA	3661	3852	192	3	52.03	NA	NA	NA	4262	NA	NA
morex_contig_102010	NA	1152	1342	191	4	51.1331	NA	NA	NA	2910	NA	NA
morex_contig_1579204	NA	214	404	191	5	167.917	5	168.542	contig_44117	1346	NA	NA
morex_contig_2304048	NA	122	312	191	NA	NA	NA	NA	NA	346	NA	NA
morex_contig_1760434	NA	15	204	190	NA	NA	NA	NA	NA	420	NA	NA
morex_contig_322911	NA	426	615	190	NA	NA	NA	NA	NA	663	NA	NA
morex_contig_41661	MLOC_57343.1	3768	3957	190	7	97.3088	7	97.3088	no_fpc	11071	Receptor-like protein kinase	MLOC_57342.1
morex_contig_1886532	NA	598	786	189	NA	NA	NA	NA	NA	799	NA	NA
morex_contig_210765	NA	921	1109	189	4	51.4041	NA	NA	NA	1109	NA	NA
morex_contig_2224713	NA	214	402	189	NA	NA	7	70.6799	contig_4154	442	NA	NA
morex_contig_2417007	NA	13	201	189	NA	NA	NA	NA	NA	221	NA	NA
morex_contig_272170	NA	101	289	189	4	51.4041	NA	NA	NA	580	NA	NA
morex_contig_1617978	NA	777	964	188	5	43.8194	NA	NA	NA	1527	NA	NA
morex_contig_847006	NA	47	234	188	NA	NA	NA	NA	NA	234	NA	NA
morex_contig_1509526	NA	27	213	187	NA	NA	NA	NA	NA	219	NA	NA
morex_contig_151601	NA	1338	1524	187	NA	NA	NA	NA	NA	1666	NA	NA
morex_contig_1846815	NA	159	345	187	7	73.1586	NA	NA	NA	519	NA	NA
morex_contig_2134196	NA	104	290	187	7	71.1048	NA	NA	NA	497	NA	NA
morex_contig_2560466	NA	485	671	187	4	51.4041	NA	NA	NA	1015	NA	NA
morex_contig_315449	NA	1203	1389	187	NA	NA	NA	NA	NA	1703	NA	NA
morex_contig_153170	NA	367	552	186	6	55.5241	NA	NA	NA	1831	NA	NA
morex_contig_2553268	NA	2594	2779	186	NA	NA	NA	NA	NA	2814	NA	MLOC_39406.1
morex_contig_2553268	NA	2594	2779	186	NA	NA	NA	NA	NA	2814	NA	MLOC_39407.1
morex_contig_1252741	NA	65	249	185	NA	NA	NA	NA	NA	263	NA	NA
morex_contig_272590	NA	64	248	185	7	70.6091	NA	NA	NA	2703	NA	MLOC_43765.1
morex_contig_272590	NA	64	248	185	7	70.6091	NA	NA	NA	2703	NA	MLOC_43766.1
morex_contig_277206	NA	309	493	185	NA	NA	7	64.8017	contig_47261	2638	NA	NA
morex_contig_319134	NA	600	784	185	NA	NA	NA	NA	NA	1218	NA	NA
morex_contig_57524	MLOC_70162.1	3012	3196	185	4	51.4041	NA	NA	NA	7368	UDP-Glycosyltransferase superfamily protein LENGTH=456	NA
morex_contig_79348	NA	316	500	185	6	55.0283	NA	NA	NA	7110	NA	NA
morex_contig_93771	NA	301	485	185	5	43.9583	NA	NA	NA	2973	NA	NA
morex_contig_103030	NA	1376	1559	184	3	51.7705	NA	NA	NA	3683	NA	NA
morex_contig_1704270	NA	303	486	184	2	4.53258	NA	NA	NA	551	NA	NA
morex_contig_209507	NA	179	362	184	NA	NA	NA	NA	NA	1089	NA	NA
morex_contig_1571829	NA	1365	1547	183	2	58.9235	2	56.5038	contig_45143	12913	NA	NA
morex_contig_251603	NA	548	730	183	4	51.4041	NA	NA	NA	1613	NA	NA
morex_contig_298216	NA	84	266	183	5	43.6111	NA	NA	NA	753	NA	NA
morex_contig_338501	NA	128	310	183	NA	NA	NA	NA	NA	1192	NA	NA
morex_contig_371474	NA	543	725	183	7	97.3088	NA	NA	NA	1107	NA	NA
morex_contig_1647779	NA	257	438	182	1	47.8277	NA	NA	NA	851	NA	NA
morex_contig_1830578	NA	150	331	182	5	42.9861	NA	NA	NA	726	NA	NA
morex_contig_1855667	NA	60	241	182	NA	NA	NA	NA	NA	435	NA	NA
morex_contig_1927850	NA	513	694	182	2	116.43	NA	NA	NA	806	NA	NA
morex_contig_2662900	NA	27	208	182	NA	NA	NA	NA	NA	262	NA	NA
morex_contig_1598378	NA	1731	1911	181	NA	NA	4	80.9136	no_fpc	3568	NA	NA
morex_contig_1920333	NA	272	452	181	7	70.5382	NA	NA	NA	708	NA	NA
morex_contig_2241807	NA	255	435	181	5	47.3611	NA	NA	NA	477	NA	NA
morex_contig_252839	NA	545	725	181	6	52.8329	NA	NA	NA	2426	NA	NA
morex_contig_26768	NA	23	203	181	NA	NA	NA	NA	NA	377	NA	NA
morex_contig_36932	NA	845	1025	181	NA	NA	NA	NA	NA	3401	NA	MLOC_51460.13
morex_contig_72379	NA	1990	2170	181	7	8.80699	NA	NA	NA	3840	NA	NA
morex_contig_1561617	NA	226	405	180	7	70.6091	NA	NA	NA	3771	NA	NA
morex_contig_1623976	NA	858	1037	180	NA	NA	NA	NA	NA	1650	NA	NA
morex_contig_182976	NA	152	331	180	NA	NA	NA	NA	NA	1453	NA	NA
morex_contig_236466	NA	356	535	180	6	54.8159	NA	NA	NA	1068	NA	NA
morex_contig_2567444	NA	341	520	180	3	51.5581	NA	NA	NA	974	NA	NA
morex_contig_2578213	NA	180	359	180	NA	NA	NA	NA	NA	486	NA	NA
morex_contig_279080	NA	1084	1263	180	NA	NA	NA	NA	NA	1820	NA	NA
morex_contig_76832	NA	7877	8056	180	7	70.6091	7	70.6091	contig_44894	12856	NA	NA
morex_contig_66413	NA	3111	3289	179	NA	NA	NA	NA	NA	6513	NA	NA
morex_contig_1670746	NA	283	460	178	NA	NA	6	86.2606	contig_2040	589	NA	NA
morex_contig_41334	MLOC_57001.1	4037	4214	178	1	48.0878	1	48.2295	contig_44676	18964	Glycogen synthase	NA
morex_contig_41437	MLOC_57119.1	1900	2077	178	NA	NA	6	108.286	contig_3494	15295	Inter-alpha-trypsin inhibitor heavy chain H3	MLOC_57120.1
morex_contig_45719	MLOC_61642.4	12354	12531	178	7	106.445	7	103.541	contig_4508	16369	Histone-lysine N-methyltransferase, putative	MLOC_61647.1
morex_contig_45719	MLOC_61642.4	12354	12531	178	7	106.445	7	103.541	contig_4508	16369	Histone-lysine N-methyltransferase, putative	MLOC_61643.1
morex_contig_45719	MLOC_61642.4	12354	12531	178	7	106.445	7	103.541	contig_4508	16369	Histone-lysine N-methyltransferase, putative	MLOC_61648.1
morex_contig_45719	MLOC_61642.4	12354	12531	178	7	106.445	7	103.541	contig_4508	16369	Histone-lysine N-methyltransferase, putative	MLOC_61651.1
morex_contig_45719	MLOC_61642.4	12354	12531	178	7	106.445	7	103.541	contig_4508	16369	Histone-lysine N-methyltransferase, putative	MLOC_61646.1
morex_contig_45719	MLOC_61642.4	12354	12531	178	7	106.445	7	103.541	contig_4508	16369	Histone-lysine N-methyltransferase, putative	MLOC_61649.1
morex_contig_45719	MLOC_61642.4	12354	12531	178	7	106.445	7	103.541	contig_4508	16369	Histone-lysine N-methyltransferase, putative	MLOC_61650.1
morex_contig_45719	MLOC_61642.4	12354	12531	178	7	106.445	7	103.541	contig_4508	16369	Histone-lysine N-methyltransferase, putative	MLOC_61645.1
morex_contig_45719	MLOC_61642.4	12354	12531	178	7	106.445	7	103.541	contig_4508	16369	Histone-lysine N-methyltransferase, putative	MLOC_61644.1
morex_contig_55634	MLOC_68950.1	8030	8207	178	2	58.9235	2	55.9667	contig_43904	9390	alpha/beta-Hydrolases superfamily protein LENGTH=361	NA
morex_contig_874439	NA	58	235	178	NA	NA	NA	NA	NA	257	NA	NA
morex_contig_1236310	NA	26	202	177	NA	NA	NA	NA	NA	284	NA	NA
morex_contig_135713	NA	975	1151	177	1	51.4164	NA	NA	NA	4765	NA	NA
morex_contig_151507	NA	12	188	177	5	42.7778	NA	NA	NA	2488	NA	NA
morex_contig_155628	NA	152	328	177	5	43.6806	NA	NA	NA	2515	NA	NA
morex_contig_250974	NA	391	567	177	6	53.6024	NA	NA	NA	833	NA	NA
morex_contig_52055	MLOC_66753.1	6058	6234	177	6	92.2805	6	95.2195	no_fpc	14092	Myb-family transcription factor-like protein	MLOC_66752.1
morex_contig_103465	NA	1013	1188	176	4	51.5581	NA	NA	NA	2839	NA	NA
morex_contig_134607	NA	115	290	176	NA	NA	NA	NA	NA	6034	NA	MLOC_4039.1
morex_contig_1578264	NA	5244	5419	176	6	54.8159	6	53.7535	no_fpc	5482	NA	MLOC_17838.1
morex_contig_2172105	NA	36	211	176	NA	NA	NA	NA	NA	211	NA	NA
morex_contig_238182	NA	455	630	176	3	93.8179	NA	NA	NA	1733	NA	NA
morex_contig_345786	NA	807	982	176	NA	NA	NA	NA	NA	982	NA	NA
morex_contig_36932	NA	1397	1572	176	NA	NA	NA	NA	NA	3401	NA	MLOC_51460.13
morex_contig_97239	NA	458	633	176	NA	NA	NA	NA	NA	1025	NA	NA
morex_contig_1259792	NA	42	216	175	NA	NA	NA	NA	NA	266	NA	NA
morex_contig_145312	NA	67	241	175	NA	NA	NA	NA	NA	5718	NA	NA
morex_contig_1603968	NA	2483	2657	175	4	50.9915	NA	NA	NA	3873	NA	NA
morex_contig_1619054	NA	628	802	175	3	145.538	NA	NA	NA	1273	NA	NA
morex_contig_1631674	NA	376	550	175	5	42.7778	5	44.2361	contig_46438	7224	NA	NA
morex_contig_1686143	NA	441	615	175	2	58.6402	NA	NA	NA	894	NA	NA
morex_contig_2015692	NA	507	681	175	6	56.1615	NA	NA	NA	1598	NA	NA
morex_contig_295632	NA	701	875	175	NA	NA	NA	NA	NA	938	NA	NA
morex_contig_38036	AK365640	4891	5065	175	4	0.779037	4	1.13314	contig_44796	9693	Photosystem II oxygen evolving complex protein PsbP	MLOC_53078.1
morex_contig_38036	MLOC_53077.1	4891	5065	175	4	0.779037	4	1.13314	contig_44796	9693	C2H2-like zinc finger protein	MLOC_53078.1
morex_contig_530542	NA	26	200	175	NA	NA	NA	NA	NA	209	NA	NA
morex_contig_1015548	NA	53	226	174	NA	NA	NA	NA	NA	245	NA	NA
morex_contig_134997	MLOC_4305.2	2077	2250	174	2	58.0524	2	54.2493	no_fpc	7630	RNA-binding protein	NA
morex_contig_1569518	NA	4185	4358	174	NA	NA	3	8.28612	contig_592	6700	NA	NA
morex_contig_1700326	NA	828	1001	174	1	50.4958	1	49.5321	contig_44910	2369	NA	NA
morex_contig_42330	NA	5128	5301	174	4	51.2748	NA	NA	NA	11656	NA	NA
morex_contig_64686	NA	1674	1847	174	3	49.6813	NA	NA	NA	5677	NA	NA
morex_contig_830020	NA	93	266	174	NA	NA	NA	NA	NA	266	NA	NA
morex_contig_150723	NA	484	656	173	4	51.9122	NA	NA	NA	1161	NA	NA
morex_contig_1646391	NA	532	704	173	3	51.6997	NA	NA	NA	1292	NA	NA
morex_contig_165470	NA	657	829	173	1	47.8277	NA	NA	NA	2718	NA	NA
morex_contig_1878976	NA	238	410	173	NA	NA	NA	NA	NA	415	NA	NA
morex_contig_2553070	NA	3045	3217	173	3	135.623	NA	NA	NA	5369	NA	NA
morex_contig_275004	NA	1103	1275	173	3	8.28612	3	1.91218	contig_44310	6507	NA	NA
morex_contig_357864	NA	620	792	173	NA	NA	NA	NA	NA	796	NA	NA
morex_contig_170040	NA	105	276	172	NA	NA	NA	NA	NA	1105	NA	NA
morex_contig_1990348	NA	147	318	172	5	43.7605	NA	NA	NA	717	NA	NA
morex_contig_2548020	AK353657	319	490	172	5	161.111	5	164.722	contig_39129	7445	Protein kinase superfamily protein LENGTH=408	NA
morex_contig_393656	NA	9	180	172	NA	NA	NA	NA	NA	469	NA	NA
morex_contig_45389	AK250809.1	8743	8914	172	6	47.9462	6	46.6714	contig_4430	9015	Mitochondrial ATP synthase	NA
morex_contig_131538	NA	1003	1173	171	1	47.8277	NA	NA	NA	2272	NA	MLOC_3538.1
morex_contig_1565748	NA	548	718	171	NA	NA	NA	NA	NA	1207	NA	NA
morex_contig_1584655	NA	2721	2891	171	1	48.0878	1	48.3711	contig_45989	3290	NA	NA
morex_contig_1590935	NA	974	1144	171	NA	NA	NA	NA	NA	1183	NA	NA
morex_contig_2341115	NA	20	190	171	NA	NA	NA	NA	NA	290	NA	NA
morex_contig_244357	NA	2841	3011	171	7	70.6091	NA	NA	NA	5964	NA	NA
morex_contig_2550414	NA	945	1115	171	5	114.028	NA	NA	NA	2407	NA	MLOC_38410.1
morex_contig_281297	NA	534	704	171	1	88.9354	NA	NA	NA	795	NA	NA
morex_contig_349998	NA	145	315	171	NA	NA	NA	NA	NA	422	NA	NA
morex_contig_67818	NA	7049	7219	171	5	46.4583	5	47.0139	contig_1531	7357	NA	MLOC_75389.1
morex_contig_277152	NA	315	484	170	5	161.389	5	161.493	no_fpc	2053	NA	MLOC_45289.1
morex_contig_277152	NA	315	484	170	5	161.389	5	161.493	no_fpc	2053	NA	MLOC_45290.1
morex_contig_55046	NA	1058	1227	170	5	43.7605	5	43.0208	contig_45058	6409	NA	NA
morex_contig_83157	NA	524	693	170	5	43.7605	NA	NA	NA	1960	NA	NA
morex_contig_91733	NA	234	403	170	4	69.3343	4	68.9802	contig_43901	2119	NA	MLOC_80627.1
morex_contig_97606	NA	379	548	170	7	29.9575	NA	NA	NA	876	NA	NA
morex_contig_1170358	NA	30	198	169	NA	NA	NA	NA	NA	204	NA	NA
morex_contig_1798163	NA	17	185	169	2	58.0524	NA	NA	NA	505	NA	NA
morex_contig_1805627	NA	247	415	169	NA	NA	NA	NA	NA	438	NA	NA
morex_contig_1818133	NA	-1	167	169	2	59.4193	NA	NA	NA	551	NA	NA
morex_contig_208215	NA	778	946	169	4	51.4041	NA	NA	NA	1053	NA	NA
morex_contig_209576	NA	1118	1286	169	5	98.7153	5	96.25	contig_44691	2053	NA	NA
morex_contig_2426868	NA	31	199	169	NA	NA	NA	NA	NA	205	NA	NA
morex_contig_957574	NA	98	266	169	NA	NA	NA	NA	NA	295	NA	NA
morex_contig_17005	NA	273	440	168	NA	NA	NA	NA	NA	545	NA	NA
morex_contig_1711432	NA	114	281	168	7	70.6799	NA	NA	NA	1035	NA	NA
morex_contig_182559	NA	98	265	168	2	57.4363	NA	NA	NA	788	NA	NA
morex_contig_187121	NA	1625	1792	168	5	44.2361	NA	NA	NA	1958	NA	NA
morex_contig_240188	AK354786	2382	2549	168	5	64.0367	5	61.5	no_fpc	4165	Alpha/beta hydrolase fold protein	MLOC_33775.1
morex_contig_2553967	AK369542	2250	2417	168	2	58.6402	2	55.6392	contig_46285	2705	Kinase-like protein	NA
morex_contig_38278	NA	2713	2880	168	5	118.611	NA	NA	NA	3037	NA	NA
morex_contig_38900	NA	4001	4168	168	2	58.9235	2	51.8237	contig_427	13710	NA	NA
morex_contig_105681	NA	1666	1832	167	4	51.4041	NA	NA	NA	1969	NA	NA
morex_contig_111007	NA	155	321	167	3	54.6742	NA	NA	NA	2156	NA	NA
morex_contig_145465	NA	354	520	167	5	47.2222	5	47.1181	contig_911	4583	NA	NA
morex_contig_146848	NA	326	492	167	3	120.892	3	126.7	no_fpc	2683	NA	NA
morex_contig_14825	NA	1075	1241	167	2	58.0524	NA	NA	NA	1260	NA	NA
morex_contig_2550890	NA	124	290	167	2	107.365	NA	NA	NA	3358	NA	NA
morex_contig_2583821	NA	42	208	167	NA	NA	NA	NA	NA	282	NA	NA
morex_contig_2587599	NA	766	932	167	6	54.8867	NA	NA	NA	1786	NA	MLOC_41413.1
morex_contig_354015	NA	2825	2991	167	4	78.6827	7	73.619	no_fpc	3061	NA	MLOC_50079.1
morex_contig_52741	MLOC_67219.1	7386	7552	167	5	43.9583	5	44.2361	no_fpc	7561	Rubredoxin, putative	NA
morex_contig_1279266	NA	32	197	166	NA	NA	NA	NA	NA	269	NA	NA
morex_contig_1441085	NA	11	176	166	NA	NA	NA	NA	NA	226	NA	NA
morex_contig_1625534	NA	915	1080	166	7	70.8033	NA	NA	NA	1472	NA	NA
morex_contig_1633700	NA	274	439	166	1	47.6629	NA	NA	NA	539	NA	NA
morex_contig_1828185	NA	815	980	166	2	58.0524	NA	NA	NA	1006	NA	NA
morex_contig_2130832	NA	292	457	166	NA	NA	NA	NA	NA	486	NA	NA
morex_contig_2314760	NA	93	258	166	1	47.8277	NA	NA	NA	672	NA	NA
morex_contig_356093	NA	288	453	166	NA	NA	NA	NA	NA	917	NA	NA
morex_contig_376649	NA	107	272	166	NA	NA	NA	NA	NA	431	NA	NA
morex_contig_39545	MLOC_54975.1	9941	10106	166	2	2.19547	2	2.26629	contig_1675	24777	Receptor protein kinase-like protein	MLOC_54977.1
morex_contig_39545	MLOC_54975.1	9941	10106	166	2	2.19547	2	2.26629	contig_1675	24777	Receptor protein kinase-like protein	MLOC_54976.1
morex_contig_1218175	NA	33	197	165	NA	NA	NA	NA	NA	257	NA	NA
morex_contig_126836	NA	542	706	165	3	62.5354	NA	NA	NA	1943	NA	NA
morex_contig_1567713	NA	1213	1377	165	3	51.6997	NA	NA	NA	3478	NA	NA
morex_contig_1568925	NA	2475	2639	165	3	49.6813	NA	NA	NA	7737	NA	NA
morex_contig_48785	NA	937	1101	165	3	51.3456	3	51.0977	contig_709	9902	NA	NA
morex_contig_61449	NA	2119	2283	165	2	59.5609	2	62.4646	no_fpc	11167	NA	NA
morex_contig_70020	NA	1091	1255	165	6	54.8159	NA	NA	NA	2572	NA	NA
morex_contig_162622	NA	1608	1771	164	5	47.5	5	47.3958	contig_45375	1955	NA	NA
morex_contig_1790103	NA	283	446	164	NA	NA	NA	NA	NA	471	NA	NA
morex_contig_2474466	NA	11	174	164	NA	NA	NA	NA	NA	388	NA	NA
morex_contig_2565508	NA	503	666	164	2	58.0524	NA	NA	NA	1196	NA	NA
morex_contig_336522	NA	359	522	164	NA	NA	NA	NA	NA	1035	NA	NA
morex_contig_358863	NA	62	225	164	NA	NA	NA	NA	NA	427	NA	NA
morex_contig_442331	NA	1294	1457	164	2	59.3484	NA	NA	NA	2081	NA	NA
morex_contig_61358	MLOC_72276.1	6990	7153	164	4	66.939	NA	NA	NA	7257	Ubiquitin carboxyl-terminal hydrolase	NA
morex_contig_1816796	NA	86	248	163	6	52.7975	NA	NA	NA	630	NA	NA
morex_contig_193244	NA	734	896	163	NA	NA	NA	NA	NA	1075	NA	NA
morex_contig_206953	NA	902	1064	163	5	43.5417	NA	NA	NA	1296	NA	NA
morex_contig_2165068	NA	145	307	163	NA	NA	NA	NA	NA	307	NA	NA
morex_contig_259823	NA	166	328	163	3	52.03	NA	NA	NA	1575	NA	NA
morex_contig_102352	NA	995	1156	162	NA	NA	NA	NA	NA	3797	NA	NA
morex_contig_1560064	AK371935	6912	7073	162	1	128.187	1	125.992	contig_45645	10376	Kinase-related protein of unknown function (DUF1296) LENGTH=831	NA
morex_contig_1607942	NA	1291	1452	162	4	51.4041	NA	NA	NA	2034	NA	NA
morex_contig_165456	NA	411	572	162	NA	NA	NA	NA	NA	1336	NA	NA
morex_contig_1905045	NA	137	298	162	NA	NA	NA	NA	NA	372	NA	NA
morex_contig_228890	NA	294	455	162	NA	NA	7	61.7564	contig_48061	3472	NA	NA
morex_contig_2565518	NA	1	162	162	NA	NA	NA	NA	NA	815	NA	NA
morex_contig_260945	NA	3410	3571	162	2	58.3569	NA	NA	NA	4174	NA	NA
morex_contig_371474	NA	367	528	162	7	97.3088	NA	NA	NA	1107	NA	NA
morex_contig_45126	AK365521	14800	14961	162	5	107.083	5	97.7431	contig_10120	15662	Phytoene synthase 3	NA
morex_contig_45126	AK365660	14800	14961	162	5	107.083	5	97.7431	contig_10120	15662	Tumor susceptibility 101 protein	NA
morex_contig_45126	MLOC_61115.1	14800	14961	162	5	107.083	5	97.7431	contig_10120	15662	MORN repeat protein	NA
morex_contig_51642	NA	5172	5333	162	4	51.4041	4	50.9915	contig_46494	8120	NA	MLOC_66493.1
morex_contig_69160	NA	1496	1657	162	4	51.2748	4	51.4164	contig_44297	6975	NA	NA
morex_contig_1569263	NA	1314	1474	161	NA	NA	NA	NA	NA	2042	NA	NA
morex_contig_1581230	NA	1822	1982	161	5	113.611	NA	NA	NA	3766	NA	NA
morex_contig_1706061	NA	47	207	161	6	55.5241	NA	NA	NA	771	NA	NA
morex_contig_184347	NA	794	954	161	6	55.5241	6	54.6388	contig_108	1630	NA	NA
morex_contig_2022708	NA	141	301	161	NA	NA	NA	NA	NA	436	NA	NA
morex_contig_205318	NA	1422	1582	161	3	51.7705	NA	NA	NA	2293	NA	NA
morex_contig_2279705	NA	132	292	161	NA	NA	NA	NA	NA	296	NA	NA
morex_contig_2409472	NA	79	239	161	NA	NA	NA	NA	NA	239	NA	NA
morex_contig_262224	NA	239	399	161	6	53.5765	6	52.9037	contig_46834	892	NA	NA
morex_contig_382077	NA	7	167	161	5	43.6111	NA	NA	NA	506	NA	NA
morex_contig_44015	MLOC_59895.3	623	783	161	5	47.5694	5	47.3958	contig_45375	11585	Enhanced downy mildew 2	NA
morex_contig_97098	NA	5970	6130	161	6	13.5269	6	15.7224	no_fpc	9467	NA	NA
morex_contig_1561440	NA	1122	1281	160	2	12.5354	2	12.5885	contig_280	4239	NA	NA
morex_contig_1587548	MLOC_20004.1	937	1096	160	2	146.246	2	147.309	no_fpc	4859	Unknown protein	NA
morex_contig_1587548	MLOC_20005.1	937	1096	160	2	146.246	2	147.309	no_fpc	4859	C2 calcium/lipid-binding plant phosphoribosyltransferase family protein LENGTH=1011	NA
morex_contig_1769628	NA	243	402	160	NA	NA	NA	NA	NA	874	NA	NA
morex_contig_1787291	NA	177	336	160	4	51.4041	NA	NA	NA	668	NA	NA
morex_contig_1937833	NA	125	284	160	6	53.6024	NA	NA	NA	1113	NA	NA
morex_contig_2259555	NA	51	210	160	NA	NA	NA	NA	NA	603	NA	NA
morex_contig_2400737	NA	25	184	160	NA	NA	NA	NA	NA	329	NA	NA
morex_contig_2564875	NA	204	363	160	5	34.0972	NA	NA	NA	760	NA	NA
morex_contig_42400	AK358240	8112	8271	160	3	45.8215	3	46.1756	contig_2368	11768	Protein kinase	NA
morex_contig_1560736	NA	1028	1186	159	5	44.0972	NA	NA	NA	1972	NA	NA
morex_contig_1747514	NA	281	439	159	NA	NA	3	40.3754	contig_45608	553	NA	NA
morex_contig_243103	NA	4362	4520	159	7	66.0765	NA	NA	NA	4916	NA	NA
morex_contig_60446	MLOC_71767.1	448	606	159	2	43.6969	2	43.8385	no_fpc	7244	Beta-lactamase-like protein	NA
morex_contig_1063519	NA	62	219	158	NA	NA	NA	NA	NA	267	NA	NA
morex_contig_1427678	NA	93	250	158	NA	NA	NA	NA	NA	326	NA	NA
morex_contig_144824	NA	2860	3017	158	4	51.4041	NA	NA	NA	3770	NA	NA
morex_contig_1629891	NA	586	743	158	4	59.7025	NA	NA	NA	2577	NA	NA
morex_contig_1752318	NA	32	189	158	NA	NA	7	68.0595	contig_48311	493	NA	NA
morex_contig_213634	NA	129	286	158	6	53.6024	NA	NA	NA	1038	NA	NA
morex_contig_2152206	NA	42	199	158	1	66.8559	NA	NA	NA	514	NA	NA
morex_contig_2153046	NA	300	457	158	2	58.9235	NA	NA	NA	548	NA	NA
morex_contig_335725	NA	-1	156	158	7	131.87	7	132.224	contig_2477	653	NA	NA
morex_contig_528757	NA	129	286	158	NA	NA	NA	NA	NA	288	NA	NA
morex_contig_57790	NA	5030	5187	158	4	52.4788	4	51.4164	contig_47669	9333	NA	NA
morex_contig_109886	NA	50	206	157	1	47.6629	NA	NA	NA	1597	NA	NA
morex_contig_1532881	NA	126	282	157	NA	NA	NA	NA	NA	287	NA	NA
morex_contig_202247	NA	98	254	157	4	50.9915	NA	NA	NA	1060	NA	NA
morex_contig_267924	NA	242	398	157	NA	NA	NA	NA	NA	463	NA	NA
morex_contig_51446	NA	10596	10752	157	4	51.2748	4	26.5581	contig_43460	11569	NA	NA
morex_contig_56164	NA	1312	1468	157	5	44.0972	5	44.2361	contig_46069	10803	NA	NA
morex_contig_58821	NA	109	265	157	7	75.2125	7	76.5581	contig_43376	6862	NA	NA
morex_contig_59563	MLOC_71302.2	611	767	157	7	140.722	7	140.439	contig_44078	6903	Ankyrin repeat family protein	NA
morex_contig_67625	NA	995	1151	157	7	70.5382	NA	NA	NA	2946	NA	NA
morex_contig_136918	NA	2398	2553	156	1	49.6412	1	42.2805	no_fpc	3411	NA	NA
morex_contig_1581043	NA	909	1064	156	5	110.069	NA	NA	NA	2687	NA	NA
morex_contig_166339	MLOC_24957.1	395	550	156	5	43.8194	NA	NA	NA	2738	Cyst nematode resistance protein-like protein	MLOC_24956.1
morex_contig_1842148	NA	443	598	156	7	70.8215	NA	NA	NA	875	NA	NA
morex_contig_1842786	NA	13	168	156	NA	NA	NA	NA	NA	410	NA	NA
morex_contig_1843375	NA	209	364	156	NA	NA	NA	NA	NA	401	NA	NA
morex_contig_1895836	NA	53	208	156	7	70.8215	NA	NA	NA	575	NA	NA
morex_contig_200841	NA	2748	2903	156	7	77.4079	7	77.2663	contig_44202	3248	NA	NA
morex_contig_2222314	NA	207	362	156	5	108.143	NA	NA	NA	579	NA	NA
morex_contig_335271	MLOC_49086.1	2110	2265	156	7	70.6799	NA	NA	NA	2340	Transposon protein, putative, CACTA, En/Spm sub-class	NA
morex_contig_47963	MLOC_63780.6	7014	7169	156	2	58.0524	2	57.1693	contig_47598	12684	Tyrosyl-DNA phosphodiesterase	MLOC_63779.1
morex_contig_47963	MLOC_63780.6	7014	7169	156	2	58.0524	2	57.1693	contig_47598	12684	Tyrosyl-DNA phosphodiesterase	MLOC_63782.1
morex_contig_47963	MLOC_63781.2	7014	7169	156	2	58.0524	2	57.1693	contig_47598	12684	Alpha-amylase	MLOC_63779.1
morex_contig_47963	MLOC_63781.2	7014	7169	156	2	58.0524	2	57.1693	contig_47598	12684	Alpha-amylase	MLOC_63782.1
morex_contig_52837	NA	1747	1902	156	NA	NA	5	95.4861	no_fpc	7849	NA	NA
morex_contig_606680	NA	100	255	156	NA	NA	NA	NA	NA	265	NA	NA
morex_contig_82118	NA	3474	3629	156	5	95	5	93.9236	contig_44536	5116	NA	MLOC_78840.1
morex_contig_1576963	NA	589	743	155	7	77.8329	7	70.9632	no_fpc	1548	NA	NA
morex_contig_161814	NA	491	645	155	4	51.4041	NA	NA	NA	2223	NA	NA
morex_contig_1894851	NA	442	596	155	7	70.5382	NA	NA	NA	1296	NA	NA
morex_contig_2419580	NA	14	168	155	NA	NA	NA	NA	NA	219	NA	NA
morex_contig_2547066	NA	4211	4365	155	3	51.6997	NA	NA	NA	10035	NA	NA
morex_contig_270326	NA	2795	2949	155	5	44.7222	NA	NA	NA	3196	NA	NA
morex_contig_57895	NA	1066	1220	155	3	58.9943	NA	NA	NA	3592	NA	NA
morex_contig_69372	NA	805	959	155	NA	NA	NA	NA	NA	4298	NA	MLOC_75912.2
morex_contig_704478	NA	16	170	155	NA	NA	NA	NA	NA	261	NA	MLOC_76184.1
morex_contig_952301	NA	28	182	155	NA	NA	NA	NA	NA	282	NA	NA
morex_contig_1489695	NA	49	202	154	NA	NA	NA	NA	NA	229	NA	NA
morex_contig_1730107	NA	12	165	154	1	43.4844	NA	NA	NA	3263	NA	NA
morex_contig_1736908	NA	54	207	154	7	61.4731	NA	NA	NA	738	NA	NA
morex_contig_198096	NA	26	179	154	6	53.6024	NA	NA	NA	1464	NA	NA
morex_contig_2425787	NA	269	422	154	NA	NA	NA	NA	NA	693	NA	MLOC_34140.1
morex_contig_2616640	NA	169	322	154	2	56.3031	NA	NA	NA	509	NA	NA
morex_contig_274972	NA	6825	6978	154	5	70.1858	NA	NA	NA	9718	NA	MLOC_44570.1
morex_contig_388761	NA	156	309	154	NA	NA	NA	NA	NA	430	NA	NA
morex_contig_431015	NA	678	831	154	5	125.764	NA	NA	NA	1244	NA	NA
morex_contig_64346	NA	1277	1430	154	3	52.03	NA	NA	NA	2299	NA	NA
morex_contig_139356	NA	5115	5267	153	3	90.1558	3	90.4391	contig_43676	6629	NA	NA
morex_contig_145559	NA	13	165	153	NA	NA	NA	NA	NA	1158	NA	NA
morex_contig_1580067	NA	-1	151	153	NA	NA	5	96.7336	contig_1607	3136	NA	NA
morex_contig_1591860	NA	390	542	153	6	49.221	6	49.0793	no_fpc	3318	NA	NA
morex_contig_1632615	NA	310	462	153	3	51.7705	NA	NA	NA	2648	NA	NA
morex_contig_181869	NA	4022	4174	153	3	6.14921	NA	NA	NA	4181	NA	NA
morex_contig_2034607	NA	191	343	153	6	55.8428	NA	NA	NA	343	NA	NA
morex_contig_2573056	NA	488	640	153	6	56.1615	NA	NA	NA	665	NA	NA
morex_contig_275838	NA	2051	2203	153	NA	NA	7	30.5595	contig_1452	2495	NA	NA
morex_contig_387117	NA	66	218	153	5	44.2361	NA	NA	NA	479	NA	NA
morex_contig_44089	MLOC_59986.1	1757	1909	153	6	54.8159	6	53.7535	contig_38563	10860	SWI/SNF complex subunit SMARCC2	MLOC_59987.1
morex_contig_83154	NA	5199	5351	153	6	55.5241	NA	NA	NA	8181	NA	NA
morex_contig_86035	NA	650	802	153	NA	NA	NA	NA	NA	4533	NA	NA
morex_contig_91276	AK372289	1232	1384	153	NA	NA	5	122.569	contig_47414	5674	Cytosolic Fe-S cluster assembly factor NARFL	NA
morex_contig_11937	NA	104	255	152	NA	NA	NA	NA	NA	552	NA	NA
morex_contig_156559	NA	569	720	152	3	52.03	NA	NA	NA	3274	NA	NA
morex_contig_1565738	NA	3101	3252	152	5	47.5347	NA	NA	NA	5670	NA	NA
morex_contig_1574375	NA	260	411	152	1	47.8277	NA	NA	NA	3841	NA	NA
morex_contig_159127	NA	2412	2563	152	1	62.8187	1	61.5439	contig_5112	5490	NA	NA
morex_contig_1616455	NA	402	553	152	3	48.7144	NA	NA	NA	1549	NA	NA
morex_contig_162500	NA	2264	2415	152	3	8.49858	3	8.28612	contig_592	2719	NA	NA
morex_contig_1634804	NA	307	458	152	6	53.6024	NA	NA	NA	830	NA	NA
morex_contig_2547880	NA	51	202	152	5	110.069	5	110.069	no_fpc	6173	NA	MLOC_37154.1
morex_contig_2547880	NA	51	202	152	5	110.069	5	110.069	no_fpc	6173	NA	MLOC_37152.1
morex_contig_2547880	NA	51	202	152	5	110.069	5	110.069	no_fpc	6173	NA	MLOC_37155.1
morex_contig_49729	NA	6462	6613	152	5	44.1667	NA	NA	NA	9026	NA	NA
morex_contig_60375	NA	4509	4660	152	2	58.7819	2	54.2493	contig_48760	14514	NA	NA
morex_contig_68830	NA	1464	1615	152	3	51.6289	NA	NA	NA	8003	NA	NA
morex_contig_236158	NA	1237	1387	151	NA	NA	2	67.3513	contig_5921	2040	NA	NA
morex_contig_251153	NA	549	699	151	7	77.4079	NA	NA	NA	894	NA	NA
morex_contig_266989	NA	390	540	151	7	77.5345	NA	NA	NA	1160	NA	NA
morex_contig_287615	NA	294	444	151	NA	NA	NA	NA	NA	676	NA	NA
morex_contig_37871	NA	6552	6702	151	1	47.8277	1	47.6629	contig_45447	9167	NA	MLOC_52868.1
morex_contig_37871	NA	6552	6702	151	1	47.8277	1	47.6629	contig_45447	9167	NA	MLOC_52870.1
morex_contig_37871	NA	6552	6702	151	1	47.8277	1	47.6629	contig_45447	9167	NA	MLOC_52871.1
morex_contig_37871	NA	6552	6702	151	1	47.8277	1	47.6629	contig_45447	9167	NA	MLOC_52869.2
morex_contig_38318	AK252561.1	8863	9013	151	1	8.42776	1	8.42776	no_fpc	19633	CsAtPR5, putative, expressed	MLOC_53390.1
morex_contig_38318	MLOC_53391.1	8863	9013	151	1	8.42776	1	8.42776	no_fpc	19633	Major facilitator superfamily antiporter, putative, expressed	MLOC_53390.1
morex_contig_46309	NA	3563	3713	151	NA	NA	NA	NA	NA	7433	NA	NA
morex_contig_54336	NA	2396	2546	151	NA	NA	NA	NA	NA	4201	NA	MLOC_68177.2
morex_contig_54336	NA	2396	2546	151	NA	NA	NA	NA	NA	4201	NA	MLOC_68178.1
morex_contig_55554	NA	3250	3400	151	3	57.2238	3	57.0822	no_fpc	5725	NA	MLOC_68904.4
morex_contig_68896	NA	7255	7405	151	2	58.6402	2	56.3739	contig_43635	7492	NA	NA
morex_contig_1561461	NA	105	254	150	NA	NA	1	43.4136	contig_385	3679	NA	NA
morex_contig_1615569	NA	385	534	150	3	68.3568	NA	NA	NA	851	NA	NA
morex_contig_1636551	NA	50	199	150	3	49.2918	NA	NA	NA	1205	NA	NA
morex_contig_2246262	NA	62	211	150	4	50.9915	NA	NA	NA	758	NA	NA
morex_contig_252896	NA	414	563	150	4	51.4041	NA	NA	NA	2669	NA	NA
morex_contig_2598734	NA	125	274	150	2	51.204	NA	NA	NA	498	NA	NA
morex_contig_270919	NA	58	207	150	7	70.5737	NA	NA	NA	851	NA	NA
morex_contig_292878	NA	130	279	150	NA	NA	NA	NA	NA	286	NA	NA
morex_contig_52623	NA	3356	3505	150	4	51.4873	NA	NA	NA	4727	NA	NA
morex_contig_64154	NA	467	616	150	NA	NA	NA	NA	NA	1959	NA	MLOC_73688.1
morex_contig_83200	NA	2720	2869	150	5	43.5417	NA	NA	NA	3783	NA	MLOC_79068.1
morex_contig_94808	NA	569	718	150	4	51.4041	NA	NA	NA	7547	NA	NA
