# Supplementary material for: Mapping-by-sequencing accelerates forward genetics in barley
Source: Genome Biol. 2014 Jun 10;15(6):R78. doi: 10.1186/gb-2014-15-6-r78 (PMC4073093; doi:10.1186/gb-2014-15-6-r78)
Supplement: Additional file 5: Table S1 — Detected SNPs with genetic anchoring information and allele frequencies in mutant and wildtype pool. [file gb-2014-15-6-r78-S5.xlsx]

## Sheet: 140430_allele_frequencies.tsv
Table S1: Detected SNPs with genetic anchoring information and allele frequencies in mutant and wildtype pool
Barke_WGS_contig	position	IBSC_chr	IBSC_cM	read_depth_mutant_pool	allele_frequency_mutant_pool	read_depth_wildtype_pool	allele_frequency wildtype_pool
barke_contig_1793294	1520	1	0	53	0.339623	33	0.484848
barke_contig_1793294	1530	1	0	53	0.339623	40	0.475
barke_contig_1793294	1538	1	0	42	0.166667	30	0.233333
barke_contig_1793294	1988	1	0	71	0.478873	54	0.703704
barke_contig_1793294	2045	1	0	87	0.471264	61	0.672131
barke_contig_1793294	2073	1	0	109	0.504587	78	0.589744
barke_contig_1793294	2113	1	0	106	0.528302	91	0.582418
barke_contig_1793294	2152	1	0	89	0.426966	68	0.514706
barke_contig_1793294	2164	1	0	91	0.428571	62	0.548387
barke_contig_1793294	2172	1	0	82	0.402439	64	0.578125
barke_contig_1793294	2187	1	0	78	0.423077	61	0.606557
barke_contig_1793294	2195	1	0	82	0.439024	57	0.596491
barke_contig_1793294	2199	1	0	79	0.443038	53	0.566038
barke_contig_1793294	2300	1	0	54	0.703704	54	0.666667
barke_contig_1793294	2315	1	0	40	0.525	38	0.526316
barke_contig_1793294	2322	1	0	66	0.651515	52	0.673077
barke_contig_1793294	2364	1	0	75	0.586667	51	0.72549
barke_contig_1793294	2378	1	0	70	0.528571	45	0.644444
barke_contig_1793294	2402	1	0	60	0.466667	37	0.594595
barke_contig_1793294	2415	1	0	58	0.431034	39	0.564103
barke_contig_1793294	2504	1	0	37	0.405405	35	0.285714
barke_contig_1793294	2627	1	0	73	0.493151	55	0.509091
barke_contig_1793294	3061	1	0	89	0.404494	69	0.652174
barke_contig_1793294	3161	1	0	121	0.446281	99	0.575758
barke_contig_1793294	3502	1	0	116	0.560345	119	0.571429
barke_contig_1793294	3544	1	0	103	0.533981	121	0.595041
barke_contig_1793294	3654	1	0	91	0.604396	77	0.649351
barke_contig_1793294	3759	1	0	59	0.661017	48	0.666667
barke_contig_1793294	3786	1	0	57	0.736842	44	0.636364
barke_contig_1793294	3792	1	0	58	0.706897	44	0.613636
barke_contig_1793294	3832	1	0	50	0.64	31	0.645161
barke_contig_1793294	3854	1	0	40	0.575	34	0.588235
barke_contig_1793294	3873	1	0	38	0.473684	34	0.617647
barke_contig_1793294	3900	1	0	41	0.439024	38	0.657895
barke_contig_1793294	3913	1	0	39	0.435897	38	0.578947
barke_contig_1793294	3920	1	0	39	0.435897	37	0.621622
barke_contig_274294	6138	1	0	295	0.528814	218	0.559633
barke_contig_2779337	512	1	0	40	0.425	32	0.71875
barke_contig_2779337	829	1	0	284	0.46831	342	0.51462
barke_contig_2779337	1323	1	0	137	0.408759	105	0.390476
barke_contig_2779337	1619	1	0	48	0.479167	40	0.5
barke_contig_296860	2751	1	0	214	0.528037	205	0.370732
barke_contig_296860	2844	1	0	269	0.769517	225	0.746667
barke_contig_296860	3007	1	0	98	0.816327	110	0.790909
barke_contig_296860	3010	1	0	100	0.81	109	0.798165
barke_contig_370614	10292	1	0	167	0.461078	132	0.545455
barke_contig_372267	2617	1	0	103	0.436893	93	0.494624
barke_contig_429402	2118	1	0	48	0.541667	55	0.327273
barke_contig_449405	1090	1	0	92	0.358696	62	0.467742
barke_contig_449405	1092	1	0	92	0.358696	63	0.47619
barke_contig_449405	1117	1	0	127	0.409449	116	0.551724
barke_contig_449405	1143	1	0	174	0.488506	179	0.614525
barke_contig_449405	1186	1	0	123	0.455285	136	0.595588
barke_contig_449405	1207	1	0	73	0.479452	79	0.582278
barke_contig_193177	52	1	2	34	0.294118	30	0.266667
barke_contig_193177	84	1	2	68	0.676471	60	0.616667
barke_contig_193177	107	1	2	90	0.644444	84	0.630952
barke_contig_193177	191	1	2	122	0.393443	122	0.393443
barke_contig_193177	218	1	2	89	0.370787	87	0.356322
barke_contig_193177	229	1	2	70	0.371429	76	0.302632
barke_contig_269429	1084	1	2	61	0.42623	57	0.473684
barke_contig_269429	1193	1	2	50	0.46	51	0.54902
barke_contig_269429	1292	1	2	43	0.418605	33	0.787879
barke_contig_269429	5716	1	2	169	0.307692	130	0.315385
barke_contig_269429	5834	1	2	235	0.370213	212	0.462264
barke_contig_410150	66	1	2	563	0.246892	627	0.301435
barke_contig_410150	115	1	2	897	0.221851	964	0.231328
barke_contig_410150	184	1	2	1176	0.288265	1145	0.353712
barke_contig_410150	286	1	2	1427	0.294324	1423	0.372453
barke_contig_410150	352	1	2	1259	0.247021	1205	0.320332
barke_contig_410150	369	1	2	1251	0.258993	1191	0.335852
barke_contig_410150	632	1	2	99	0.515152	89	0.640449
barke_contig_410150	940	1	2	89	0.314607	98	0.438776
barke_contig_410150	946	1	2	95	0.326316	107	0.429907
barke_contig_410150	991	1	2	190	0.352632	202	0.544554
barke_contig_410150	1030	1	2	365	0.416438	381	0.530184
barke_contig_410150	1213	1	2	1023	0.601173	1074	0.700186
barke_contig_410150	1286	1	2	663	0.269985	680	0.294118
barke_contig_410150	1295	1	2	682	0.296188	671	0.321908
barke_contig_410150	1336	1	2	648	0.268519	640	0.30625
barke_contig_410150	1468	1	2	299	0.294314	312	0.349359
barke_contig_410150	1500	1	2	176	0.335227	179	0.368715
barke_contig_410150	1520	1	2	105	0.771429	120	0.8
barke_contig_146532	221	1	3	57	0.561404	66	0.651515
barke_contig_146532	305	1	3	65	0.476923	58	0.603448
barke_contig_146532	369	1	3	50	0.54	48	0.583333
barke_contig_1782847	5114	1	3	45	0.533333	38	0.763158
barke_contig_1782847	5115	1	3	44	0.545455	37	0.783784
barke_contig_1782847	5153	1	3	56	0.553571	43	0.767442
barke_contig_2787491	273	1	3	75	0.253333	73	0.452055
barke_contig_2807613	263	1	3	115	0.234783	79	0.392405
barke_contig_2825051	126	1	3	90	0.455556	68	0.647059
barke_contig_2825051	238	1	3	139	0.330935	119	0.596639
barke_contig_2825051	314	1	3	114	0.438596	93	0.580645
barke_contig_2825051	367	1	3	57	0.473684	55	0.618182
barke_contig_370647	46	1	3	73	0.479452	71	0.535211
barke_contig_370647	150	1	3	215	0.4	179	0.446927
barke_contig_370647	391	1	3	267	0.456929	224	0.575893
barke_contig_370647	605	1	3	156	0.455128	117	0.495726
barke_contig_370647	816	1	3	84	0.416667	72	0.416667
barke_contig_370647	1728	1	3	36	0.361111	36	0.555556
barke_contig_370647	1804	1	3	63	0.571429	37	0.648649
barke_contig_370647	1974	1	3	135	0.466667	114	0.561404
barke_contig_370647	1993	1	3	157	0.44586	136	0.558824
barke_contig_370647	2389	1	3	62	0.451613	40	0.625
barke_contig_370647	2490	1	3	55	0.490909	52	0.653846
barke_contig_370647	4319	1	3	54	0.648148	44	0.681818
barke_contig_370647	4324	1	3	57	0.649123	44	0.636364
barke_contig_370647	4359	1	3	63	0.634921	45	0.577778
barke_contig_371230	3025	1	3	60	0.5	40	0.7
barke_contig_396627	1732	1	3	125	0.464	95	0.515789
barke_contig_396627	1796	1	3	63	0.428571	55	0.490909
barke_contig_396627	2003	1	3	79	0.443038	55	0.490909
barke_contig_396627	2149	1	3	82	0.463415	69	0.521739
barke_contig_396627	2184	1	3	65	0.507692	56	0.535714
barke_contig_396627	2233	1	3	48	0.5	48	0.625
barke_contig_396627	3085	1	3	45	0.511111	30	0.666667
barke_contig_396627	3712	1	3	67	0.462687	55	0.454545
barke_contig_396627	3721	1	3	74	0.486486	65	0.461538
barke_contig_396627	3936	1	3	235	0.404255	180	0.422222
barke_contig_54179	7083	1	3	59	0.288136	42	0.5
barke_contig_54179	7096	1	3	66	0.30303	52	0.519231
barke_contig_54179	7108	1	3	70	0.314286	53	0.54717
barke_contig_54179	7204	1	3	164	0.426829	136	0.573529
barke_contig_54179	7237	1	3	184	0.396739	168	0.547619
barke_contig_54179	7298	1	3	222	0.36036	198	0.545455
barke_contig_54179	7370	1	3	109	0.422018	112	0.571429
barke_contig_566801	26	1	3	56	0.589286	43	0.395349
barke_contig_566801	74	1	3	185	0.567568	137	0.613139
barke_contig_566801	91	1	3	231	0.307359	179	0.368715
barke_contig_566801	197	1	3	259	0.6139	221	0.665158
barke_contig_566801	205	1	3	264	0.640152	218	0.683486
barke_contig_566801	236	1	3	276	0.442029	224	0.486607
barke_contig_566801	246	1	3	268	0.593284	220	0.690909
barke_contig_566801	297	1	3	214	0.593458	180	0.616667
barke_contig_566801	305	1	3	224	0.53125	188	0.558511
barke_contig_566801	414	1	3	224	0.71875	231	0.718615
barke_contig_566801	420	1	3	220	0.659091	218	0.706422
barke_contig_566801	502	1	3	288	0.618056	252	0.746032
barke_contig_566801	574	1	3	387	0.689922	318	0.742138
barke_contig_566801	749	1	3	65	0.646154	70	0.7
barke_contig_566801	758	1	3	53	0.622642	55	0.690909
barke_contig_62140	943	1	3	38	0.236842	40	0.675
barke_contig_62140	1014	1	3	59	0.457627	59	0.779661
barke_contig_62140	1079	1	3	57	0.526316	59	0.79661
barke_contig_62140	1081	1	3	57	0.526316	57	0.807018
barke_contig_62140	1089	1	3	56	0.517857	56	0.821429
barke_contig_62140	1126	1	3	57	0.614035	57	0.736842
barke_contig_62140	1189	1	3	81	0.617284	79	0.810127
barke_contig_62140	1278	1	3	90	0.411111	57	0.614035
barke_contig_62140	1289	1	3	86	0.418605	61	0.655738
barke_contig_62140	1313	1	3	82	0.463415	66	0.681818
barke_contig_62140	1348	1	3	76	0.565789	68	0.75
barke_contig_62140	1392	1	3	63	0.603175	68	0.661765
barke_contig_129682	123	1	4	206	0.504854	194	0.582474
barke_contig_129682	630	1	4	119	0.563025	92	0.532609
barke_contig_1789470	2538	1	4	128	0.5	104	0.557692
barke_contig_1789470	2574	1	4	177	0.542373	143	0.587413
barke_contig_1789470	2818	1	4	369	0.514905	312	0.586538
barke_contig_1789470	2874	1	4	271	0.505535	247	0.603239
barke_contig_1801791	1389	1	4	101	0.514851	89	0.640449
barke_contig_1801791	1398	1	4	106	0.518868	95	0.621053
barke_contig_1801791	1498	1	4	165	0.472727	159	0.584906
barke_contig_1801791	1751	1	4	169	0.573964	176	0.534091
barke_contig_1801791	1819	1	4	112	0.589286	128	0.523438
barke_contig_1801791	1924	1	4	48	0.520833	63	0.460317
barke_contig_1801791	1968	1	4	55	0.509091	54	0.537037
barke_contig_1801791	2009	1	4	42	0.5	37	0.567568
barke_contig_1801791	2120	1	4	42	0.47619	43	0.604651
barke_contig_1801791	2744	1	4	42	0.404762	34	0.617647
barke_contig_1801791	3315	1	4	261	0.337165	191	0.361257
barke_contig_1801791	3469	1	4	129	0.325581	108	0.435185
barke_contig_1801791	3476	1	4	119	0.319328	108	0.416667
barke_contig_1801791	3486	1	4	110	0.290909	97	0.381443
barke_contig_1801791	3623	1	4	180	0.255556	134	0.291045
barke_contig_1801791	3705	1	4	188	0.292553	151	0.311258
barke_contig_1801791	3712	1	4	181	0.287293	156	0.320513
barke_contig_1801791	3733	1	4	193	0.683938	148	0.682432
barke_contig_1801791	3783	1	4	223	0.29148	185	0.405405
barke_contig_1801791	3793	1	4	219	0.392694	183	0.322404
barke_contig_1801791	3796	1	4	214	0.285047	185	0.383784
barke_contig_1801791	3889	1	4	169	0.733728	129	0.72093
barke_contig_1801791	3959	1	4	116	0.284483	108	0.25
barke_contig_1801791	3970	1	4	101	0.257426	106	0.226415
barke_contig_1801791	4040	1	4	131	0.526718	124	0.620968
barke_contig_1801791	4144	1	4	243	0.530864	200	0.535
barke_contig_1801791	4331	1	4	181	0.464088	153	0.568627
barke_contig_1801791	4409	1	4	185	0.47027	155	0.567742
barke_contig_1801791	4617	1	4	119	0.504202	113	0.619469
barke_contig_1801791	4775	1	4	132	0.5	131	0.648855
barke_contig_1801791	4911	1	4	112	0.5	118	0.669492
barke_contig_1801791	4956	1	4	85	0.529412	99	0.666667
barke_contig_1801791	4985	1	4	69	0.478261	80	0.6
barke_contig_1801791	5036	1	4	36	0.444444	43	0.674419
barke_contig_265240	1312	1	4	76	0.394737	71	0.507042
barke_contig_265240	1372	1	4	125	0.456	115	0.495652
barke_contig_265240	1579	1	4	116	0.405172	140	0.542857
barke_contig_265240	1588	1	4	109	0.431193	117	0.521368
barke_contig_265240	1659	1	4	75	0.413333	72	0.402778
barke_contig_265240	1690	1	4	73	0.506849	87	0.494253
barke_contig_265240	7021	1	4	102	0.676471	94	0.765957
barke_contig_265240	7031	1	4	102	0.686275	95	0.736842
barke_contig_265240	7054	1	4	117	0.709402	110	0.772727
barke_contig_265240	7061	1	4	121	0.694215	112	0.785714
barke_contig_271257	1237	1	4	38	0.605263	36	0.5
barke_contig_271257	1565	1	4	141	0.510638	112	0.5
barke_contig_271257	1715	1	4	241	0.427386	166	0.506024
barke_contig_271257	2081	1	4	235	0.480851	197	0.543147
barke_contig_271257	2135	1	4	229	0.480349	188	0.473404
barke_contig_271257	2279	1	4	220	0.422727	154	0.376623
barke_contig_271257	2349	1	4	203	0.423645	170	0.435294
barke_contig_271257	2422	1	4	128	0.492188	95	0.389474
barke_contig_271257	2637	1	4	151	0.490066	146	0.561644
barke_contig_271257	2749	1	4	256	0.445312	247	0.57085
barke_contig_271257	3169	1	4	94	0.457447	59	0.542373
barke_contig_2784953	1061	1	4	40	0.525	39	0.512821
barke_contig_2784953	1074	1	4	43	0.55814	46	0.521739
barke_contig_2784953	1083	1	4	43	0.55814	48	0.583333
barke_contig_2784953	1263	1	4	77	0.597403	71	0.492958
barke_contig_2784953	1385	1	4	234	0.542735	167	0.640719
barke_contig_2784953	1496	1	4	208	0.528846	194	0.685567
barke_contig_2784953	1607	1	4	213	0.441315	192	0.625
barke_contig_2784953	1812	1	4	189	0.518519	185	0.616216
barke_contig_2784953	1980	1	4	102	0.460784	105	0.571429
barke_contig_2784953	2001	1	4	103	0.485437	101	0.574257
barke_contig_2784953	2041	1	4	101	0.445545	107	0.579439
barke_contig_2784953	2044	1	4	99	0.454545	109	0.577982
barke_contig_2784953	2343	1	4	95	0.494737	84	0.571429
barke_contig_2784953	2485	1	4	82	0.621951	81	0.580247
barke_contig_2784953	2528	1	4	76	0.552632	84	0.619048
barke_contig_2784953	2599	1	4	56	0.571429	85	0.658824
barke_contig_2784953	2780	1	4	279	0.494624	223	0.529148
barke_contig_2784953	3628	1	4	53	0.566038	37	0.540541
barke_contig_2784953	3635	1	4	50	0.56	35	0.542857
barke_contig_2805574	921	1	4	53	0.358491	45	0.488889
barke_contig_2805574	1000	1	4	55	0.454545	41	0.365854
barke_contig_2805574	1050	1	4	52	0.365385	30	0.366667
barke_contig_2805574	1436	1	4	36	0.444444	31	0.612903
barke_contig_2805574	1472	1	4	44	0.454545	41	0.658537
barke_contig_2805574	1547	1	4	49	0.428571	34	0.558824
barke_contig_2805574	1581	1	4	38	0.368421	30	0.666667
barke_contig_2805574	1606	1	4	48	0.416667	40	0.575
barke_contig_2805574	1710	1	4	131	0.564885	91	0.604396
barke_contig_2805574	1865	1	4	95	0.505263	72	0.625
barke_contig_2805574	1891	1	4	75	0.506667	66	0.530303
barke_contig_2805574	1931	1	4	48	0.375	44	0.590909
barke_contig_2805574	1933	1	4	47	0.382979	42	0.619048
barke_contig_2811981	451	1	4	53	0.377358	40	0.475
barke_contig_2811981	453	1	4	52	0.384615	37	0.513514
barke_contig_2811981	462	1	4	50	0.38	36	0.527778
barke_contig_2811981	467	1	4	56	0.375	35	0.571429
barke_contig_2811981	523	1	4	60	0.433333	36	0.555556
barke_contig_2811981	526	1	4	60	0.433333	35	0.542857
barke_contig_2811981	564	1	4	42	0.47619	30	0.6
barke_contig_2811981	582	1	4	37	0.432432	31	0.580645
barke_contig_2811981	585	1	4	37	0.432432	31	0.580645
barke_contig_2811981	820	1	4	30	0.4	30	0.466667
barke_contig_2811981	982	1	4	45	0.355556	40	0.525
barke_contig_2811981	1017	1	4	53	0.358491	44	0.477273
barke_contig_2811981	1025	1	4	61	0.295082	44	0.431818
barke_contig_2811981	1059	1	4	76	0.407895	52	0.5
barke_contig_2811981	1091	1	4	110	0.354545	54	0.5
barke_contig_2811981	1127	1	4	121	0.429752	62	0.580645
barke_contig_2811981	1264	1	4	62	0.370968	34	0.441176
barke_contig_300843	3579	1	4	120	0.516667	93	0.537634
barke_contig_300843	3598	1	4	127	0.440945	88	0.534091
barke_contig_371119	268	1	4	42	0.214286	32	0.21875
barke_contig_371119	304	1	4	76	0.355263	47	0.340426
barke_contig_371119	323	1	4	81	0.320988	50	0.32
barke_contig_371119	351	1	4	94	0.287234	48	0.3125
barke_contig_371119	702	1	4	72	0.513889	52	0.673077
barke_contig_371119	733	1	4	69	0.507246	58	0.724138
barke_contig_371119	764	1	4	53	0.528302	51	0.745098
barke_contig_371119	857	1	4	80	0.575	56	0.625
barke_contig_371119	899	1	4	102	0.617647	74	0.648649
barke_contig_371119	988	1	4	99	0.515152	80	0.4875
barke_contig_371119	1049	1	4	108	0.546296	99	0.505051
barke_contig_371119	1113	1	4	135	0.474074	123	0.560976
barke_contig_371119	1181	1	4	125	0.448	125	0.536
barke_contig_371119	1272	1	4	119	0.453782	122	0.52459
barke_contig_371119	1319	1	4	89	0.426966	92	0.521739
barke_contig_371119	1339	1	4	75	0.4	76	0.460526
barke_contig_371119	1342	1	4	72	0.375	76	0.473684
barke_contig_371119	1354	1	4	66	0.363636	71	0.408451
barke_contig_371119	1381	1	4	62	0.354839	63	0.349206
barke_contig_371119	1391	1	4	61	0.377049	64	0.328125
barke_contig_371119	1433	1	4	62	0.354839	73	0.342466
barke_contig_371119	1442	1	4	57	0.333333	74	0.337838
barke_contig_371119	1454	1	4	58	0.327586	73	0.383562
barke_contig_371119	1652	1	4	164	0.420732	128	0.492188
barke_contig_371119	1697	1	4	183	0.519126	135	0.525926
barke_contig_371119	2033	1	4	123	0.520325	100	0.63
barke_contig_371119	2093	1	4	143	0.48951	107	0.607477
barke_contig_371119	2432	1	4	543	0.664825	460	0.704348
barke_contig_371119	2593	1	4	281	0.274021	293	0.293515
barke_contig_371119	2703	1	4	134	0.485075	156	0.448718
barke_contig_371119	3122	1	4	75	0.48	52	0.519231
barke_contig_371119	3159	1	4	53	0.245283	39	0.25641
barke_contig_410756	761	1	4	61	0.42623	59	0.728814
barke_contig_410756	768	1	4	73	0.479452	71	0.732394
barke_contig_410756	926	1	4	314	0.515924	278	0.665468
barke_contig_410756	935	1	4	333	0.510511	297	0.636364
barke_contig_410756	969	1	4	338	0.47929	282	0.617021
barke_contig_410756	1070	1	4	182	0.478022	200	0.635
barke_contig_410756	1144	1	4	68	0.397059	71	0.591549
barke_contig_410756	1157	1	4	47	0.340426	51	0.54902
barke_contig_410756	1564	1	4	48	0.354167	34	0.588235
barke_contig_410756	1759	1	4	134	0.410448	98	0.377551
barke_contig_410756	1763	1	4	136	0.411765	99	0.393939
barke_contig_410756	1769	1	4	138	0.42029	99	0.40404
barke_contig_410756	1819	1	4	145	0.441379	95	0.357895
barke_contig_410756	1839	1	4	142	0.380282	92	0.391304
barke_contig_410756	1889	1	4	102	0.460784	76	0.315789
barke_contig_410756	2147	1	4	40	0.325	36	0.444444
barke_contig_410756	2189	1	4	56	0.303571	47	0.489362
barke_contig_410756	2210	1	4	69	0.289855	56	0.428571
barke_contig_410756	2288	1	4	95	0.378947	80	0.45
barke_contig_410756	2326	1	4	101	0.39604	70	0.471429
barke_contig_410756	2341	1	4	100	0.36	70	0.471429
barke_contig_410756	2357	1	4	97	0.298969	64	0.46875
barke_contig_410756	2419	1	4	73	0.260274	56	0.446429
barke_contig_410756	2475	1	4	30	0.233333	30	0.333333
barke_contig_449594	1420	1	4	51	0.45098	53	0.566038
barke_contig_449594	1504	1	4	120	0.458333	102	0.607843
barke_contig_449594	1696	1	4	130	0.553846	111	0.612613
barke_contig_449594	2264	1	4	37	0.324324	46	0.347826
barke_contig_449594	2325	1	4	48	0.4375	52	0.480769
barke_contig_449594	2418	1	4	110	0.4	82	0.463415
barke_contig_449594	2419	1	4	112	0.392857	81	0.469136
barke_contig_449594	2452	1	4	120	0.4	84	0.440476
barke_contig_449594	2482	1	4	125	0.408	86	0.44186
barke_contig_449594	2490	1	4	129	0.387597	86	0.453488
barke_contig_449594	2614	1	4	79	0.329114	54	0.351852
barke_contig_449594	2684	1	4	57	0.245614	54	0.407407
barke_contig_449594	2718	1	4	43	0.209302	38	0.368421
barke_contig_449594	4256	1	4	52	0.480769	47	0.638298
barke_contig_449594	4359	1	4	143	0.496503	148	0.567568
barke_contig_449594	4384	1	4	191	0.455497	170	0.588235
barke_contig_449594	4522	1	4	244	0.565574	210	0.519048
barke_contig_449594	4673	1	4	83	0.53012	86	0.546512
barke_contig_449594	5625	1	4	46	0.391304	42	0.5
barke_contig_449594	6028	1	4	66	0.348485	51	0.588235
barke_contig_449594	6055	1	4	38	0.526316	40	0.55
barke_contig_449594	6058	1	4	39	0.487179	39	0.538462
barke_contig_449594	6355	1	4	53	0.528302	41	0.463415
barke_contig_449594	8003	1	4	45	0.422222	51	0.647059
barke_contig_449594	8041	1	4	78	0.487179	54	0.685185
barke_contig_449594	8222	1	4	75	0.573333	51	0.588235
barke_contig_449594	8371	1	4	55	0.6	31	0.612903
barke_contig_449594	8462	1	4	35	0.457143	32	0.625
barke_contig_513813	1731	1	4	116	0.5	102	0.578431
barke_contig_535338	139	1	4	31	0.612903	33	0.545455
barke_contig_68010	1467	1	4	144	0.520833	127	0.559055
barke_contig_68010	1962	1	4	115	0.6	133	0.548872
barke_contig_68010	1981	1	4	125	0.576	112	0.5625
barke_contig_68010	2023	1	4	146	0.589041	106	0.556604
barke_contig_68010	2302	1	4	219	0.383562	206	0.402913
barke_contig_68010	2425	1	4	175	0.497143	146	0.59589
barke_contig_68010	2508	1	4	148	0.418919	123	0.560976
barke_contig_68010	3062	1	4	62	0.580645	65	0.661538
barke_contig_68010	3385	1	4	55	0.472727	40	0.575
barke_contig_68010	3839	1	4	108	0.472222	90	0.533333
barke_contig_68010	3853	1	4	131	0.450382	108	0.574074
barke_contig_68010	3957	1	4	230	0.465217	157	0.579618
barke_contig_68010	4381	1	4	151	0.490066	120	0.491667
barke_contig_68010	4386	1	4	152	0.631579	125	0.688
barke_contig_68010	4434	1	4	172	0.465116	142	0.492958
barke_contig_68010	4453	1	4	129	0.472868	104	0.548077
barke_contig_68010	4465	1	4	190	0.442105	158	0.5
barke_contig_68010	4498	1	4	195	0.605128	161	0.695652
barke_contig_68010	4543	1	4	203	0.551724	171	0.666667
barke_contig_68010	4649	1	4	174	0.505747	143	0.643357
barke_contig_68010	4653	1	4	168	0.505952	135	0.659259
barke_contig_68010	4699	1	4	132	0.484848	127	0.622047
barke_contig_68010	4765	1	4	96	0.520833	117	0.649573
barke_contig_68010	4854	1	4	85	0.494118	67	0.58209
barke_contig_68010	4903	1	4	56	0.446429	42	0.547619
barke_contig_68010	4945	1	4	38	0.421053	30	0.6
barke_contig_125157	639	1	5	54	0.185185	70	0.2
barke_contig_127744	589	1	5	48	0.583333	32	0.71875
barke_contig_1367337	73	1	5	56	0.660714	38	0.789474
barke_contig_1783272	394	1	5	77	0.480519	57	0.631579
barke_contig_1783272	2594	1	5	42	0.404762	34	0.5
barke_contig_1783272	3881	1	5	66	0.424242	46	0.456522
barke_contig_1783272	4071	1	5	38	0.368421	31	0.580645
barke_contig_1783885	2575	1	5	68	0.705882	58	0.793103
barke_contig_1783885	2603	1	5	96	0.697917	75	0.746667
barke_contig_1783885	2692	1	5	59	0.423729	41	0.390244
barke_contig_1783885	2693	1	5	60	0.416667	40	0.4
barke_contig_1783885	2707	1	5	53	0.396226	47	0.489362
barke_contig_1783885	2708	1	5	54	0.37037	48	0.479167
barke_contig_1783885	2720	1	5	83	0.614458	71	0.647887
barke_contig_1783885	2733	1	5	71	0.633803	64	0.625
barke_contig_1783885	2748	1	5	72	0.569444	66	0.590909
barke_contig_1783885	2767	1	5	66	0.545455	56	0.535714
barke_contig_1783885	2771	1	5	52	0.442308	43	0.488372
barke_contig_1783885	2779	1	5	66	0.560606	57	0.614035
barke_contig_1783885	2823	1	5	63	0.68254	36	0.666667
barke_contig_1783885	2861	1	5	55	0.745455	41	0.756098
barke_contig_1783885	5456	1	5	88	0.670455	64	0.6875
barke_contig_1783885	5602	1	5	102	0.5	86	0.546512
barke_contig_1783885	5662	1	5	34	0.647059	51	0.470588
barke_contig_1783976	4217	1	5	70	0.414286	57	0.508772
barke_contig_1784661	493	1	5	42	0.452381	34	0.529412
barke_contig_1784661	1023	1	5	56	0.5	49	0.653061
barke_contig_1784661	1092	1	5	62	0.548387	43	0.651163
barke_contig_1784661	1784	1	5	57	0.631579	31	0.612903
barke_contig_1784661	2098	1	5	57	0.596491	36	0.805556
barke_contig_1784661	2131	1	5	46	0.478261	36	0.805556
barke_contig_1784661	2260	1	5	38	0.605263	34	0.852941
barke_contig_1784774	5366	1	5	114	0.491228	99	0.494949
barke_contig_1784774	5494	1	5	225	0.675556	182	0.725275
barke_contig_1784774	5635	1	5	203	0.246305	194	0.216495
barke_contig_1784774	5803	1	5	137	0.627737	117	0.529915
barke_contig_1784774	5922	1	5	99	0.545455	103	0.563107
barke_contig_1784774	6045	1	5	100	0.57	81	0.641975
barke_contig_1784774	6087	1	5	88	0.556818	77	0.649351
barke_contig_1784774	6169	1	5	46	0.630435	60	0.6
barke_contig_1784831	73	1	5	300	0.52	313	0.56869
barke_contig_1784831	85	1	5	333	0.513514	353	0.563739
barke_contig_1784831	280	1	5	250	0.468	239	0.472803
barke_contig_1784831	349	1	5	345	0.536232	373	0.557641
barke_contig_1784831	487	1	5	302	0.39404	326	0.441718
barke_contig_1784831	514	1	5	305	0.360656	335	0.432836
barke_contig_1784831	528	1	5	288	0.277778	307	0.387622
barke_contig_1784831	861	1	5	143	0.475524	151	0.576159
barke_contig_1784831	970	1	5	46	0.586957	35	0.571429
barke_contig_1784831	1222	1	5	108	0.518519	111	0.504505
barke_contig_1784831	1331	1	5	116	0.594828	94	0.56383
barke_contig_1789326	416	1	5	428	0.705607	444	0.725225
barke_contig_1789326	690	1	5	372	0.677419	376	0.742021
barke_contig_1789326	782	1	5	430	0.734884	420	0.788095
barke_contig_1789326	1281	1	5	67	0.835821	67	0.746269
barke_contig_1789326	1635	1	5	174	0.729885	192	0.786458
barke_contig_1789326	1643	1	5	176	0.664773	192	0.697917
barke_contig_1789326	1683	1	5	205	0.629268	217	0.728111
barke_contig_1789326	1694	1	5	174	0.494253	173	0.653179
barke_contig_1789326	1814	1	5	1060	0.339623	1059	0.363551
barke_contig_1789326	1843	1	5	890	0.461798	900	0.48
barke_contig_1789326	2120	1	5	524	0.78626	515	0.825243
barke_contig_1789326	2322	1	5	86	0.55814	85	0.729412
barke_contig_1789326	2555	1	5	44	0.590909	34	0.735294
barke_contig_1789326	2653	1	5	105	0.714286	64	0.765625
barke_contig_1789326	2739	1	5	179	0.687151	149	0.751678
barke_contig_1789326	2768	1	5	159	0.698113	139	0.755396
barke_contig_1789326	2781	1	5	153	0.72549	135	0.755556
barke_contig_1789326	2859	1	5	280	0.675	226	0.668142
barke_contig_1789326	2932	1	5	263	0.726236	237	0.691983
barke_contig_1789326	2952	1	5	242	0.727273	213	0.70892
barke_contig_1789326	2966	1	5	244	0.741803	216	0.731481
barke_contig_1789326	3063	1	5	106	0.716981	86	0.662791
barke_contig_1789326	3157	1	5	124	0.741935	126	0.753968
barke_contig_1789326	3169	1	5	128	0.703125	133	0.699248
barke_contig_1789326	3284	1	5	340	0.567647	295	0.6
barke_contig_1789326	3490	1	5	490	0.212245	523	0.210325
barke_contig_1789326	4113	1	5	427	0.747073	443	0.783296
barke_contig_1789326	4179	1	5	417	0.733813	427	0.763466
barke_contig_1789326	4234	1	5	292	0.719178	318	0.789308
barke_contig_1789326	4242	1	5	273	0.699634	298	0.768456
barke_contig_1789326	4286	1	5	120	0.625	127	0.700787
barke_contig_1789326	4359	1	5	115	0.765217	128	0.835938
barke_contig_1789326	4369	1	5	98	0.765306	119	0.840336
barke_contig_1793401	75	1	5	30	0.6	31	0.483871
barke_contig_1793401	364	1	5	285	0.547368	219	0.557078
barke_contig_1793401	406	1	5	258	0.581395	233	0.600858
barke_contig_1793401	3970	1	5	70	0.571429	62	0.564516
barke_contig_1793401	3988	1	5	55	0.690909	64	0.640625
barke_contig_1793401	4042	1	5	62	0.612903	53	0.603774
barke_contig_1793401	4916	1	5	41	0.634146	45	0.6
barke_contig_1793401	4996	1	5	56	0.589286	67	0.567164
barke_contig_1793401	5091	1	5	87	0.586207	99	0.545455
barke_contig_1793401	5179	1	5	110	0.472727	88	0.568182
barke_contig_1793401	5259	1	5	111	0.54955	101	0.623762
barke_contig_1793401	5347	1	5	67	0.477612	72	0.638889
barke_contig_1793401	5467	1	5	55	0.490909	40	0.6
barke_contig_1796920	962	1	5	68	0.397059	72	0.680556
barke_contig_1796920	1157	1	5	72	0.5	70	0.671429
barke_contig_1796920	1292	1	5	162	0.518519	152	0.552632
barke_contig_1796920	1473	1	5	210	0.495238	189	0.560847
barke_contig_1796920	1703	1	5	117	0.418803	99	0.565657
barke_contig_1796920	1759	1	5	119	0.386555	106	0.528302
barke_contig_1796920	1823	1	5	142	0.401408	119	0.521008
barke_contig_1796920	1991	1	5	188	0.484043	145	0.531034
barke_contig_1796920	2200	1	5	93	0.451613	100	0.51
barke_contig_1796920	2209	1	5	98	0.479592	98	0.5
barke_contig_1796920	2236	1	5	94	0.43617	91	0.494505
barke_contig_1796920	2247	1	5	92	0.434783	85	0.482353
barke_contig_1796920	2251	1	5	96	0.46875	85	0.494118
barke_contig_1796920	2297	1	5	75	0.466667	85	0.494118
barke_contig_1796920	2349	1	5	64	0.328125	70	0.385714
barke_contig_1796920	2361	1	5	55	0.272727	65	0.338462
barke_contig_1796920	3975	1	5	35	0.428571	48	0.416667
barke_contig_1796920	3984	1	5	41	0.487805	45	0.422222
barke_contig_1796920	4004	1	5	46	0.521739	51	0.470588
barke_contig_1796920	4022	1	5	46	0.521739	51	0.470588
barke_contig_1796920	4101	1	5	37	0.189189	37	0.243243
barke_contig_1796920	5367	1	5	67	0.38806	41	0.585366
barke_contig_1796920	5397	1	5	83	0.46988	64	0.640625
barke_contig_1796920	5411	1	5	84	0.5	63	0.650794
barke_contig_1796920	5436	1	5	72	0.416667	66	0.5
barke_contig_1796920	5474	1	5	58	0.448276	45	0.511111
barke_contig_1796920	5509	1	5	36	0.416667	33	0.545455
barke_contig_1798770	2456	1	5	593	0.495784	580	0.494828
barke_contig_1798770	2594	1	5	384	0.742188	370	0.751351
barke_contig_1804463	369	1	5	103	0.407767	79	0.443038
barke_contig_1804463	413	1	5	137	0.445255	120	0.475
barke_contig_1804463	568	1	5	54	0.314815	57	0.421053
barke_contig_1804463	650	1	5	49	0.469388	51	0.333333
barke_contig_1804463	690	1	5	47	0.361702	44	0.454545
barke_contig_1804463	710	1	5	41	0.512195	39	0.564103
barke_contig_1958274	414	1	5	78	0.75641	69	0.768116
barke_contig_1958274	436	1	5	107	0.252336	80	0.3375
barke_contig_1958274	483	1	5	59	0.661017	45	0.6
barke_contig_1958274	491	1	5	104	0.548077	93	0.612903
barke_contig_1958274	501	1	5	92	0.423913	81	0.518519
barke_contig_1958274	515	1	5	146	0.609589	130	0.661538
barke_contig_1958274	580	1	5	319	0.758621	243	0.740741
barke_contig_1958274	682	1	5	151	0.549669	128	0.429688
barke_contig_1962396	383	1	5	94	0.734043	63	0.619048
barke_contig_198884	26	1	5	58	0.155172	44	0.204545
barke_contig_198884	68	1	5	128	0.25	101	0.237624
barke_contig_198884	137	1	5	174	0.247126	149	0.348993
barke_contig_198884	218	1	5	185	0.335135	167	0.353293
barke_contig_198884	229	1	5	200	0.69	178	0.758427
barke_contig_198884	327	1	5	172	0.72093	185	0.767568
barke_contig_198884	340	1	5	170	0.323529	183	0.371585
barke_contig_198884	384	1	5	136	0.375	144	0.361111
barke_contig_198884	422	1	5	68	0.382353	71	0.380282
barke_contig_198884	431	1	5	54	0.314815	57	0.385965
barke_contig_265873	4172	1	5	56	0.625	49	0.653061
barke_contig_265873	4190	1	5	71	0.591549	67	0.656716
barke_contig_265873	4217	1	5	80	0.5625	76	0.578947
barke_contig_265873	4577	1	5	77	0.545455	66	0.484848
barke_contig_265873	5139	1	5	140	0.542857	110	0.627273
barke_contig_265873	6111	1	5	122	0.57377	122	0.622951
barke_contig_265873	6123	1	5	118	0.576271	129	0.596899
barke_contig_265873	6285	1	5	306	0.545752	249	0.566265
barke_contig_265873	7484	1	5	70	0.571429	66	0.621212
barke_contig_265873	7521	1	5	61	0.639344	59	0.59322
barke_contig_265873	7550	1	5	48	0.583333	44	0.613636
barke_contig_265873	7555	1	5	47	0.617021	40	0.625
barke_contig_266019	2410	1	5	91	0.571429	74	0.689189
barke_contig_266019	3161	1	5	73	0.493151	62	0.645161
barke_contig_266019	3328	1	5	130	0.6	93	0.655914
barke_contig_268154	3032	1	5	108	0.324074	89	0.314607
barke_contig_268154	3321	1	5	55	0.218182	53	0.245283
barke_contig_269591	13029	1	5	33	0.727273	36	0.722222
barke_contig_269591	13061	1	5	37	0.72973	39	0.666667
barke_contig_269591	13066	1	5	38	0.684211	36	0.611111
barke_contig_269591	13298	1	5	86	0.395349	66	0.378788
barke_contig_269591	13362	1	5	71	0.197183	55	0.236364
barke_contig_269591	13582	1	5	35	0.542857	33	0.484848
barke_contig_269591	13635	1	5	52	0.461538	50	0.4
barke_contig_269591	13701	1	5	80	0.4125	94	0.351064
barke_contig_269591	13735	1	5	110	0.418182	135	0.518519
barke_contig_269591	13785	1	5	154	0.441558	143	0.573427
barke_contig_269591	13797	1	5	163	0.441718	159	0.572327
barke_contig_269591	13847	1	5	187	0.561497	176	0.659091
barke_contig_269591	13853	1	5	191	0.591623	178	0.657303
barke_contig_269591	13860	1	5	204	0.387255	185	0.518919
barke_contig_269591	13905	1	5	184	0.358696	158	0.449367
barke_contig_269591	13951	1	5	130	0.315385	120	0.416667
barke_contig_269591	13955	1	5	114	0.491228	109	0.577982
barke_contig_269591	14094	1	5	70	0.385714	55	0.363636
barke_contig_269591	14138	1	5	50	0.54	36	0.444444
barke_contig_269591	14503	1	5	66	0.212121	50	0.38
barke_contig_269591	14636	1	5	59	0.271186	43	0.44186
barke_contig_269591	14691	1	5	107	0.523364	80	0.65
barke_contig_269591	14730	1	5	119	0.537815	87	0.597701
barke_contig_269591	14767	1	5	101	0.425743	57	0.421053
barke_contig_269591	14792	1	5	74	0.283784	40	0.175
barke_contig_269591	15882	1	5	129	0.341085	96	0.375
barke_contig_269591	15934	1	5	158	0.329114	119	0.386555
barke_contig_269591	16065	1	5	78	0.371795	42	0.357143
barke_contig_269591	16076	1	5	77	0.376623	43	0.348837
barke_contig_269591	16106	1	5	57	0.350877	39	0.410256
barke_contig_269591	16125	1	5	54	0.351852	39	0.410256
barke_contig_270365	1393	1	5	38	0.552632	32	0.6875
barke_contig_270365	1458	1	5	75	0.586667	60	0.65
barke_contig_270365	1472	1	5	83	0.566265	60	0.65
barke_contig_270365	1599	1	5	95	0.526316	81	0.506173
barke_contig_270365	1605	1	5	92	0.543478	81	0.506173
barke_contig_270365	1714	1	5	37	0.621622	30	0.566667
barke_contig_270365	2326	1	5	47	0.574468	41	0.585366
barke_contig_270365	2358	1	5	63	0.460317	46	0.478261
barke_contig_270365	2377	1	5	59	0.355932	35	0.285714
barke_contig_270365	2378	1	5	59	0.338983	34	0.294118
barke_contig_270365	2487	1	5	45	0.511111	36	0.527778
barke_contig_270365	2532	1	5	33	0.545455	36	0.444444
barke_contig_270365	2536	1	5	34	0.529412	34	0.470588
barke_contig_270365	2563	1	5	32	0.53125	33	0.424242
barke_contig_270365	2587	1	5	40	0.6	42	0.428571
barke_contig_270365	2642	1	5	72	0.555556	80	0.45
barke_contig_270365	2686	1	5	182	0.571429	169	0.585799
barke_contig_270365	2771	1	5	286	0.479021	258	0.546512
barke_contig_270365	2801	1	5	276	0.496377	247	0.526316
barke_contig_270365	2936	1	5	227	0.537445	198	0.580808
barke_contig_270365	3002	1	5	157	0.477707	148	0.581081
barke_contig_270365	3452	1	5	57	0.368421	48	0.4375
barke_contig_270365	3460	1	5	67	0.38806	52	0.442308
barke_contig_270365	3504	1	5	98	0.346939	80	0.3625
barke_contig_270365	3590	1	5	104	0.259615	87	0.310345
barke_contig_270365	3660	1	5	113	0.433628	90	0.5
barke_contig_270365	5103	1	5	76	0.460526	92	0.630435
barke_contig_270365	5248	1	5	91	0.516484	84	0.583333
barke_contig_270365	6092	1	5	148	0.391892	108	0.537037
barke_contig_270365	6169	1	5	120	0.491667	90	0.477778
barke_contig_270365	6264	1	5	46	0.304348	34	0.382353
barke_contig_270643	2893	1	5	78	0.307692	71	0.408451
barke_contig_270643	3083	1	5	53	0.509434	41	0.439024
barke_contig_270643	3104	1	5	45	0.511111	38	0.605263
barke_contig_270643	3406	1	5	147	0.496599	104	0.567308
barke_contig_270643	3507	1	5	156	0.474359	136	0.669118
barke_contig_270643	3732	1	5	33	0.545455	38	0.552632
barke_contig_270643	4056	1	5	91	0.516484	66	0.439394
barke_contig_270643	4352	1	5	41	0.512195	33	0.606061
barke_contig_270643	4400	1	5	52	0.461538	39	0.410256
barke_contig_270780	548	1	5	56	0.535714	58	0.534483
barke_contig_270780	808	1	5	97	0.525773	69	0.637681
barke_contig_270780	847	1	5	71	0.591549	64	0.609375
barke_contig_270780	1109	1	5	191	0.560209	190	0.610526
barke_contig_270780	1178	1	5	189	0.555556	153	0.607843
barke_contig_270780	1191	1	5	186	0.564516	159	0.591195
barke_contig_270780	1247	1	5	181	0.558011	164	0.579268
barke_contig_270780	1272	1	5	195	0.54359	163	0.570552
barke_contig_270780	1398	1	5	166	0.493976	128	0.578125
barke_contig_270780	1499	1	5	177	0.451977	147	0.598639
barke_contig_270780	1637	1	5	258	0.496124	213	0.643192
barke_contig_270780	1960	1	5	360	0.580556	324	0.614198
barke_contig_270780	2009	1	5	332	0.542169	326	0.616564
barke_contig_270780	2025	1	5	320	0.51875	325	0.593846
barke_contig_270780	2053	1	5	362	0.519337	342	0.587719
barke_contig_270780	2250	1	5	185	0.432432	155	0.554839
barke_contig_270780	2302	1	5	90	0.411111	81	0.493827
barke_contig_270780	2310	1	5	90	0.4	74	0.486486
barke_contig_270780	2312	1	5	88	0.397727	69	0.492754
barke_contig_270780	2358	1	5	58	0.5	41	0.414634
barke_contig_274142	383	1	5	223	0.784753	237	0.78481
barke_contig_274142	416	1	5	209	0.349282	210	0.338095
barke_contig_274142	459	1	5	209	0.267943	205	0.346341
barke_contig_274142	860	1	5	547	0.71298	512	0.751953
barke_contig_274142	1179	1	5	1240	0.755645	1176	0.764456
barke_contig_274142	1482	1	5	128	0.796875	137	0.824818
barke_contig_274142	1810	1	5	223	0.762332	249	0.803213
barke_contig_274142	2104	1	5	142	0.852113	142	0.795775
barke_contig_274189	7263	1	5	69	0.478261	64	0.609375
barke_contig_274189	7272	1	5	85	0.517647	77	0.623377
barke_contig_274189	7297	1	5	115	0.608696	116	0.646552
barke_contig_274189	7332	1	5	166	0.554217	164	0.567073
barke_contig_274189	7370	1	5	206	0.543689	198	0.565657
barke_contig_274189	7761	1	5	205	0.507317	204	0.612745
barke_contig_274189	7795	1	5	194	0.520619	182	0.576923
barke_contig_274189	7803	1	5	197	0.527919	181	0.563536
barke_contig_274189	7813	1	5	188	0.542553	193	0.580311
barke_contig_274189	7909	1	5	156	0.519231	162	0.635802
barke_contig_274189	7937	1	5	148	0.52027	167	0.652695
barke_contig_274189	8247	1	5	151	0.476821	160	0.64375
barke_contig_274189	8368	1	5	127	0.559055	118	0.754237
barke_contig_274189	8402	1	5	140	0.557143	128	0.664062
barke_contig_274189	8464	1	5	165	0.612121	141	0.617021
barke_contig_274189	8516	1	5	196	0.612245	152	0.664474
barke_contig_274189	8650	1	5	166	0.512048	110	0.572727
barke_contig_274189	8679	1	5	170	0.535294	117	0.555556
barke_contig_274189	8781	1	5	175	0.468571	166	0.596386
barke_contig_274210	684	1	5	49	0.469388	48	0.5625
barke_contig_274210	716	1	5	45	0.511111	48	0.5
barke_contig_274210	733	1	5	46	0.347826	43	0.511628
barke_contig_274210	757	1	5	46	0.391304	39	0.512821
barke_contig_274210	786	1	5	39	0.358974	39	0.589744
barke_contig_274210	793	1	5	41	0.317073	36	0.583333
barke_contig_274210	819	1	5	48	0.416667	39	0.538462
barke_contig_274210	829	1	5	51	0.490196	41	0.585366
barke_contig_274210	950	1	5	59	0.305085	60	0.516667
barke_contig_274210	954	1	5	59	0.305085	55	0.545455
barke_contig_274210	964	1	5	59	0.288136	52	0.557692
barke_contig_274210	975	1	5	52	0.346154	53	0.584906
barke_contig_274210	980	1	5	56	0.285714	55	0.545455
barke_contig_274210	1017	1	5	67	0.402985	59	0.508475
barke_contig_274210	1046	1	5	63	0.444444	60	0.55
barke_contig_274210	5161	1	5	58	0.568966	47	0.489362
barke_contig_274210	5175	1	5	49	0.571429	44	0.545455
barke_contig_274210	7954	1	5	54	0.462963	61	0.459016
barke_contig_274210	7957	1	5	55	0.436364	62	0.451613
barke_contig_2759302	1114	1	5	98	0.530612	78	0.564103
barke_contig_2759302	1155	1	5	103	0.601942	96	0.625
barke_contig_2759302	1175	1	5	66	0.636364	75	0.68
barke_contig_2759302	1197	1	5	56	0.482143	63	0.52381
barke_contig_2759302	1205	1	5	63	0.492063	69	0.550725
barke_contig_2759302	1222	1	5	84	0.583333	71	0.521127
barke_contig_2759302	1255	1	5	95	0.557895	83	0.626506
barke_contig_2759302	1257	1	5	97	0.56701	84	0.619048
barke_contig_2759302	1294	1	5	114	0.596491	95	0.663158
barke_contig_2759302	1306	1	5	114	0.561404	94	0.659574
barke_contig_2759302	1366	1	5	101	0.475248	83	0.566265
barke_contig_2759302	1749	1	5	115	0.53913	97	0.525773
barke_contig_2759302	1881	1	5	157	0.535032	132	0.590909
barke_contig_2759302	1908	1	5	151	0.496689	147	0.591837
barke_contig_276538	4	1	5	47	0.382979	30	0.666667
barke_contig_276538	18	1	5	67	0.41791	36	0.666667
barke_contig_276538	20	1	5	67	0.41791	37	0.648649
barke_contig_276538	661	1	5	59	0.542373	51	0.431373
barke_contig_276538	1238	1	5	42	0.547619	32	0.4375
barke_contig_276538	1244	1	5	43	0.534884	36	0.444444
barke_contig_276538	2199	1	5	51	0.509804	38	0.447368
barke_contig_276538	2472	1	5	50	0.52	38	0.552632
barke_contig_276538	3170	1	5	67	0.38806	66	0.409091
barke_contig_276538	3485	1	5	110	0.390909	92	0.608696
barke_contig_276538	3495	1	5	113	0.380531	91	0.56044
barke_contig_276538	3655	1	5	109	0.458716	79	0.582278
barke_contig_276538	3724	1	5	57	0.649123	44	0.704545
barke_contig_276538	4050	1	5	63	0.47619	68	0.735294
barke_contig_276538	4068	1	5	63	0.444444	61	0.786885
barke_contig_276538	4345	1	5	118	0.559322	72	0.527778
barke_contig_2786480	1579	1	5	48	0.354167	34	0.235294
barke_contig_2789978	23	1	5	66	0.575758	66	0.606061
barke_contig_2789978	84	1	5	179	0.346369	160	0.49375
barke_contig_2789978	326	1	5	257	0.420233	228	0.583333
barke_contig_2789978	329	1	5	253	0.422925	233	0.596567
barke_contig_2789978	338	1	5	204	0.441176	180	0.588889
barke_contig_2789978	365	1	5	144	0.451389	150	0.56
barke_contig_2789978	458	1	5	32	0.4375	34	0.411765
barke_contig_2804581	322	1	5	98	0.520408	100	0.64
barke_contig_2804581	530	1	5	87	0.494253	99	0.535354
barke_contig_2804581	780	1	5	38	0.394737	32	0.59375
barke_contig_2804581	1022	1	5	113	0.584071	78	0.589744
barke_contig_2804581	1096	1	5	63	0.52381	56	0.571429
barke_contig_282519	925	1	5	79	0.455696	58	0.62069
barke_contig_282519	1046	1	5	176	0.352273	146	0.513699
barke_contig_282519	1201	1	5	135	0.451852	99	0.535354
barke_contig_282519	1256	1	5	85	0.423529	70	0.6
barke_contig_282519	1338	1	5	62	0.612903	50	0.64
barke_contig_282519	2130	1	5	143	0.566434	108	0.583333
barke_contig_282519	2569	1	5	34	0.5	38	0.578947
barke_contig_283709	627	1	5	61	0.393443	38	0.421053
barke_contig_283709	642	1	5	69	0.449275	48	0.5
barke_contig_283709	648	1	5	76	0.447368	52	0.519231
barke_contig_283709	668	1	5	101	0.514851	78	0.512821
barke_contig_283709	678	1	5	104	0.538462	89	0.52809
barke_contig_283709	772	1	5	141	0.553191	85	0.670588
barke_contig_283709	911	1	5	109	0.495413	109	0.642202
barke_contig_283709	1017	1	5	157	0.573248	131	0.618321
barke_contig_283709	1035	1	5	157	0.566879	139	0.640288
barke_contig_283709	1057	1	5	143	0.559441	130	0.669231
barke_contig_283709	1086	1	5	150	0.533333	137	0.642336
barke_contig_283709	1124	1	5	115	0.582609	119	0.663866
barke_contig_283709	1223	1	5	34	0.588235	34	0.529412
barke_contig_283709	3296	1	5	52	0.288462	33	0.454545
barke_contig_283709	3592	1	5	31	0.354839	38	0.315789
barke_contig_283709	3613	1	5	39	0.25641	46	0.304348
barke_contig_283709	3727	1	5	116	0.301724	80	0.3
barke_contig_283709	3739	1	5	106	0.264151	88	0.25
barke_contig_283709	3742	1	5	104	0.259615	89	0.247191
barke_contig_283709	3771	1	5	88	0.238636	87	0.218391
barke_contig_295584	1263	1	5	32	0.40625	38	0.473684
barke_contig_295584	3335	1	5	647	0.295209	631	0.326466
barke_contig_295584	3412	1	5	701	0.336662	741	0.302294
barke_contig_295584	3588	1	5	589	0.643463	639	0.70892
barke_contig_297431	2307	1	5	37	0.378378	31	0.258065
barke_contig_297431	2384	1	5	104	0.288462	110	0.263636
barke_contig_297431	2752	1	5	98	0.55102	106	0.462264
barke_contig_297431	2756	1	5	85	0.482353	96	0.416667
barke_contig_302974	584	1	5	150	0.246667	146	0.239726
barke_contig_321319	1549	1	5	93	0.849462	74	0.783784
barke_contig_321319	2077	1	5	302	0.400662	242	0.367769
barke_contig_321319	2081	1	5	292	0.410959	237	0.350211
barke_contig_321319	2195	1	5	108	0.351852	131	0.419847
barke_contig_321319	2229	1	5	86	0.337209	101	0.455446
barke_contig_321319	2275	1	5	116	0.232759	91	0.252747
barke_contig_321319	2298	1	5	209	0.708134	156	0.717949
barke_contig_321319	2403	1	5	30	0.5	31	0.483871
barke_contig_322401	479	1	5	37	0.432432	43	0.511628
barke_contig_322401	550	1	5	135	0.392593	113	0.566372
barke_contig_322401	600	1	5	162	0.320988	139	0.47482
barke_contig_322401	618	1	5	202	0.386139	194	0.56701
barke_contig_322401	630	1	5	219	0.39726	208	0.538462
barke_contig_322401	657	1	5	250	0.42	237	0.523207
barke_contig_322401	669	1	5	256	0.429688	233	0.502146
barke_contig_322401	681	1	5	268	0.425373	230	0.491304
barke_contig_322401	1002	1	5	256	0.4375	239	0.518828
barke_contig_322401	1008	1	5	261	0.444444	241	0.493776
barke_contig_322401	1014	1	5	263	0.418251	240	0.470833
barke_contig_322401	1071	1	5	296	0.466216	290	0.47931
barke_contig_322401	1177	1	5	169	0.337278	167	0.48503
barke_contig_322401	1189	1	5	158	0.35443	161	0.496894
barke_contig_322401	1196	1	5	149	0.355705	145	0.496552
barke_contig_322401	1218	1	5	129	0.410853	121	0.512397
barke_contig_322401	1247	1	5	91	0.472527	91	0.549451
barke_contig_322401	1305	1	5	39	0.512821	31	0.483871
barke_contig_350511	1224	1	5	138	0.311594	118	0.415254
barke_contig_350511	1270	1	5	241	0.593361	194	0.649485
barke_contig_350511	1307	1	5	295	0.40339	238	0.445378
barke_contig_350511	1381	1	5	314	0.595541	293	0.65529
barke_contig_350511	1443	1	5	358	0.273743	332	0.328313
barke_contig_350511	1618	1	5	377	0.655172	368	0.779891
barke_contig_350511	1725	1	5	323	0.309598	275	0.378182
barke_contig_350511	1766	1	5	223	0.336323	190	0.321053
barke_contig_350511	1795	1	5	147	0.319728	105	0.285714
barke_contig_350511	1815	1	5	92	0.663043	63	0.666667
barke_contig_365550	923	1	5	93	0.333333	90	0.333333
barke_contig_365550	929	1	5	94	0.308511	90	0.344444
barke_contig_365550	1130	1	5	99	0.464646	80	0.6125
barke_contig_365550	1913	1	5	101	0.772277	59	0.864407
barke_contig_365550	2543	1	5	73	0.356164	83	0.253012
barke_contig_365550	2690	1	5	101	0.168317	84	0.321429
barke_contig_365550	3113	1	5	59	0.186441	42	0.261905
barke_contig_365550	3747	1	5	40	0.6	39	0.769231
barke_contig_366684	2756	1	5	189	0.714286	175	0.76
barke_contig_366684	2785	1	5	233	0.55794	201	0.58209
barke_contig_366684	2833	1	5	312	0.791667	270	0.755556
barke_contig_366684	2898	1	5	296	0.753378	269	0.788104
barke_contig_366684	2920	1	5	284	0.742958	248	0.782258
barke_contig_366684	3047	1	5	127	0.409449	132	0.454545
barke_contig_366684	3050	1	5	141	0.574468	137	0.635036
barke_contig_366684	3225	1	5	235	0.821277	208	0.788462
barke_contig_366684	3316	1	5	103	0.640777	94	0.787234
barke_contig_366684	3319	1	5	101	0.653465	94	0.776596
barke_contig_366684	3479	1	5	229	0.58952	210	0.547619
barke_contig_366684	4230	1	5	222	0.653153	203	0.763547
barke_contig_366684	4321	1	5	185	0.27027	134	0.313433
barke_contig_366684	4439	1	5	132	0.431818	102	0.578431
barke_contig_366684	4484	1	5	117	0.34188	104	0.548077
barke_contig_366684	4548	1	5	200	0.59	197	0.71066
barke_contig_366684	4560	1	5	224	0.625	201	0.716418
barke_contig_366684	4575	1	5	260	0.653846	240	0.758333
barke_contig_366684	4657	1	5	284	0.609155	276	0.717391
barke_contig_366684	4794	1	5	121	0.53719	113	0.619469
barke_contig_366684	4815	1	5	103	0.553398	96	0.604167
barke_contig_366684	4861	1	5	78	0.525641	66	0.545455
barke_contig_366684	4865	1	5	75	0.533333	63	0.539683
barke_contig_366684	4869	1	5	65	0.446154	58	0.534483
barke_contig_366684	4877	1	5	65	0.446154	61	0.557377
barke_contig_366684	4894	1	5	90	0.511111	73	0.589041
barke_contig_366684	4924	1	5	125	0.632	104	0.730769
barke_contig_366684	4961	1	5	185	0.783784	151	0.807947
barke_contig_366684	4973	1	5	196	0.795918	153	0.816993
barke_contig_366684	4996	1	5	154	0.766234	120	0.808333
barke_contig_366684	5015	1	5	140	0.728571	113	0.787611
barke_contig_366684	5136	1	5	164	0.646341	133	0.729323
barke_contig_366684	5142	1	5	177	0.666667	139	0.733813
barke_contig_366684	5197	1	5	264	0.784091	213	0.807512
barke_contig_366684	5369	1	5	133	0.714286	144	0.638889
barke_contig_366684	5387	1	5	124	0.258065	123	0.260163
barke_contig_366684	5489	1	5	86	0.418605	107	0.626168
barke_contig_366684	5492	1	5	88	0.431818	110	0.627273
barke_contig_366684	5530	1	5	110	0.554545	122	0.696721
barke_contig_366684	5592	1	5	122	0.655738	122	0.680328
barke_contig_366684	5603	1	5	113	0.610619	108	0.62037
barke_contig_366684	5608	1	5	110	0.609091	108	0.611111
barke_contig_366684	5614	1	5	119	0.596639	109	0.623853
barke_contig_366684	5674	1	5	127	0.566929	105	0.638095
barke_contig_366684	5686	1	5	128	0.265625	111	0.261261
barke_contig_366684	5711	1	5	152	0.572368	125	0.688
barke_contig_366684	5729	1	5	156	0.596154	142	0.633803
barke_contig_366684	5828	1	5	110	0.227273	85	0.152941
barke_contig_370643	181	1	5	237	0.56962	221	0.570136
barke_contig_370643	301	1	5	221	0.624434	207	0.652174
barke_contig_370643	337	1	5	190	0.510526	194	0.469072
barke_contig_370643	356	1	5	145	0.593103	138	0.557971
barke_contig_370643	358	1	5	146	0.589041	134	0.552239
barke_contig_370643	574	1	5	61	0.278689	43	0.395349
barke_contig_370643	581	1	5	57	0.280702	33	0.393939
barke_contig_370643	626	1	5	44	0.363636	37	0.594595
barke_contig_370643	783	1	5	40	0.525	47	0.446809
barke_contig_370643	980	1	5	154	0.551948	121	0.603306
barke_contig_370643	983	1	5	155	0.548387	121	0.61157
barke_contig_370643	1045	1	5	141	0.524823	130	0.592308
barke_contig_370643	1094	1	5	148	0.567568	138	0.601449
barke_contig_370643	1120	1	5	152	0.552632	143	0.622378
barke_contig_370643	1241	1	5	149	0.530201	114	0.491228
barke_contig_370643	1306	1	5	166	0.46988	127	0.503937
barke_contig_370643	1337	1	5	155	0.354839	124	0.427419
barke_contig_370643	1341	1	5	157	0.343949	124	0.443548
barke_contig_370643	1360	1	5	155	0.251613	117	0.418803
barke_contig_370643	1366	1	5	160	0.26875	113	0.389381
barke_contig_370643	1459	1	5	228	0.460526	140	0.6
barke_contig_370643	1534	1	5	234	0.470085	157	0.66242
barke_contig_370643	1540	1	5	217	0.456221	162	0.660494
barke_contig_370643	1561	1	5	217	0.502304	172	0.662791
barke_contig_370643	1590	1	5	196	0.510204	138	0.65942
barke_contig_370643	1665	1	5	142	0.443662	114	0.596491
barke_contig_370643	1757	1	5	57	0.54386	62	0.677419
barke_contig_370643	1766	1	5	47	0.531915	57	0.666667
barke_contig_370643	1780	1	5	46	0.521739	50	0.6
barke_contig_370643	3395	1	5	84	0.47619	34	0.382353
barke_contig_370643	3418	1	5	76	0.381579	33	0.363636
barke_contig_370643	3423	1	5	71	0.352113	30	0.3
barke_contig_370643	3487	1	5	92	0.336957	52	0.346154
barke_contig_370643	3494	1	5	96	0.385417	57	0.385965
barke_contig_370643	3556	1	5	134	0.597015	92	0.619565
barke_contig_370643	3606	1	5	81	0.481481	55	0.563636
barke_contig_370643	6977	1	5	31	0.354839	33	0.30303
barke_contig_370643	8368	1	5	48	0.5625	42	0.666667
barke_contig_370643	8372	1	5	50	0.54	47	0.659574
barke_contig_370643	8407	1	5	102	0.705882	82	0.804878
barke_contig_370643	8442	1	5	115	0.565217	88	0.590909
barke_contig_370643	8463	1	5	98	0.571429	75	0.546667
barke_contig_370643	8883	1	5	31	0.483871	38	0.236842
barke_contig_370643	8911	1	5	46	0.521739	64	0.5
barke_contig_370643	8952	1	5	104	0.538462	129	0.488372
barke_contig_370643	9289	1	5	620	0.579032	616	0.584416
barke_contig_370643	9816	1	5	1358	0.325479	1430	0.365734
barke_contig_370643	9855	1	5	1226	0.348287	1235	0.364372
barke_contig_370643	10083	1	5	371	0.67655	358	0.712291
barke_contig_370643	10102	1	5	262	0.667939	262	0.744275
barke_contig_370643	10120	1	5	223	0.605381	220	0.718182
barke_contig_370643	10128	1	5	221	0.461538	219	0.525114
barke_contig_370643	10131	1	5	232	0.448276	224	0.495536
barke_contig_370643	10288	1	5	98	0.602041	93	0.55914
barke_contig_370643	10291	1	5	98	0.602041	92	0.554348
barke_contig_370643	10296	1	5	90	0.566667	87	0.551724
barke_contig_370643	10329	1	5	84	0.595238	81	0.54321
barke_contig_370643	10365	1	5	87	0.609195	93	0.784946
barke_contig_370643	10412	1	5	143	0.748252	132	0.848485
barke_contig_370643	10467	1	5	163	0.699387	130	0.776923
barke_contig_370643	10489	1	5	138	0.615942	106	0.820755
barke_contig_370643	10653	1	5	46	0.891304	45	0.8
barke_contig_370643	11040	1	5	53	0.283019	59	0.559322
barke_contig_370643	11046	1	5	63	0.285714	63	0.555556
barke_contig_370643	11128	1	5	131	0.312977	134	0.343284
barke_contig_370643	11178	1	5	127	0.409449	142	0.514085
barke_contig_370643	11226	1	5	272	0.419118	252	0.503968
barke_contig_370643	11385	1	5	141	0.475177	135	0.548148
barke_contig_370643	11846	1	5	208	0.639423	195	0.661538
barke_contig_370643	11871	1	5	167	0.598802	145	0.634483
barke_contig_370643	11891	1	5	126	0.563492	115	0.617391
barke_contig_370643	11901	1	5	111	0.513514	101	0.60396
barke_contig_370643	11912	1	5	88	0.522727	88	0.636364
barke_contig_370643	11915	1	5	87	0.517241	84	0.619048
barke_contig_370643	12266	1	5	240	0.516667	223	0.565022
barke_contig_370643	12475	1	5	435	0.257471	457	0.284464
barke_contig_370643	13167	1	5	82	0.402439	68	0.323529
barke_contig_370643	14336	1	5	45	0.533333	32	0.65625
barke_contig_370643	14413	1	5	83	0.506024	60	0.566667
barke_contig_370651	2923	1	5	283	0.621908	267	0.681648
barke_contig_372750	750	1	5	35	0.371429	45	0.4
barke_contig_372750	779	1	5	42	0.333333	47	0.468085
barke_contig_372750	785	1	5	39	0.230769	37	0.567568
barke_contig_372750	834	1	5	99	0.676768	78	0.615385
barke_contig_372750	1010	1	5	86	0.406977	63	0.349206
barke_contig_372750	1015	1	5	78	0.25641	59	0.254237
barke_contig_372750	1042	1	5	50	0.22	46	0.23913
barke_contig_372750	1076	1	5	30	0.6	33	0.666667
barke_contig_372750	4162	1	5	42	0.547619	37	0.486486
barke_contig_372750	4212	1	5	137	0.510949	121	0.471074
barke_contig_372750	4379	1	5	240	0.325	230	0.382609
barke_contig_372750	4385	1	5	297	0.454545	272	0.444853
barke_contig_372750	4473	1	5	236	0.470339	199	0.572864
barke_contig_372750	4476	1	5	235	0.451064	193	0.549223
barke_contig_372750	4484	1	5	231	0.445887	185	0.551351
barke_contig_372750	4786	1	5	87	0.528736	63	0.634921
barke_contig_372750	5235	1	5	353	0.750708	314	0.72293
barke_contig_372750	5262	1	5	411	0.340633	352	0.306818
barke_contig_372750	5395	1	5	331	0.55287	246	0.54065
barke_contig_372750	5524	1	5	76	0.276316	65	0.215385
barke_contig_372750	5553	1	5	40	0.4	33	0.575758
barke_contig_372750	8379	1	5	65	0.276923	44	0.318182
barke_contig_394663	292	1	5	285	0.459649	326	0.542945
barke_contig_394663	421	1	5	389	0.511568	424	0.549528
barke_contig_394663	610	1	5	331	0.504532	299	0.555184
barke_contig_394663	808	1	5	302	0.533113	275	0.530909
barke_contig_394663	817	1	5	299	0.535117	269	0.539033
barke_contig_394663	921	1	5	169	0.568047	142	0.556338
barke_contig_394663	932	1	5	143	0.559441	122	0.540984
barke_contig_394663	1017	1	5	51	0.607843	31	0.612903
barke_contig_395543	709	1	5	71	0.239437	59	0.20339
barke_contig_395543	720	1	5	70	0.357143	61	0.262295
barke_contig_396277	1509	1	5	51	0.470588	44	0.477273
barke_contig_396277	1515	1	5	58	0.396552	48	0.458333
barke_contig_396277	1528	1	5	75	0.44	57	0.526316
barke_contig_396277	1536	1	5	88	0.465909	61	0.508197
barke_contig_396277	1579	1	5	174	0.574713	125	0.632
barke_contig_396277	1606	1	5	169	0.538462	123	0.666667
barke_contig_396277	1671	1	5	95	0.336842	61	0.540984
barke_contig_396277	1676	1	5	83	0.289157	49	0.489796
barke_contig_396277	1677	1	5	82	0.292683	49	0.489796
barke_contig_396277	1695	1	5	68	0.264706	43	0.395349
barke_contig_396277	1700	1	5	66	0.287879	45	0.422222
barke_contig_396277	8133	1	5	73	0.410959	53	0.471698
barke_contig_396277	8155	1	5	116	0.482759	85	0.505882
barke_contig_396277	8242	1	5	214	0.46729	167	0.550898
barke_contig_396277	8264	1	5	218	0.490826	163	0.558282
barke_contig_396277	8282	1	5	209	0.4689	157	0.522293
barke_contig_396277	8509	1	5	75	0.386667	80	0.575
barke_contig_396277	8515	1	5	76	0.421053	86	0.593023
barke_contig_396277	8814	1	5	80	0.45	65	0.584615
barke_contig_396277	8817	1	5	74	0.445946	59	0.59322
barke_contig_396277	9867	1	5	66	0.560606	45	0.644444
barke_contig_396277	9881	1	5	64	0.59375	50	0.66
barke_contig_396277	9905	1	5	63	0.634921	55	0.654545
barke_contig_396277	9965	1	5	68	0.647059	71	0.56338
barke_contig_396277	9987	1	5	91	0.549451	85	0.552941
barke_contig_396277	10102	1	5	181	0.480663	149	0.597315
barke_contig_396277	10163	1	5	163	0.503067	138	0.586957
barke_contig_396277	10207	1	5	133	0.533835	120	0.625
barke_contig_396277	10253	1	5	69	0.536232	78	0.564103
barke_contig_396277	10270	1	5	53	0.528302	66	0.575758
barke_contig_396277	10386	1	5	89	0.516854	66	0.5
barke_contig_396277	10554	1	5	49	0.469388	44	0.545455
barke_contig_396518	2005	1	5	61	0.459016	45	0.555556
barke_contig_396518	2149	1	5	109	0.53211	94	0.574468
barke_contig_396518	2208	1	5	97	0.546392	88	0.579545
barke_contig_396518	6261	1	5	466	0.506438	402	0.58209
barke_contig_396518	6540	1	5	42	0.452381	46	0.565217
barke_contig_400447	1035	1	5	59	0.610169	35	0.685714
barke_contig_400447	1057	1	5	63	0.587302	36	0.638889
barke_contig_400447	1107	1	5	84	0.559524	56	0.589286
barke_contig_400447	1118	1	5	91	0.527473	58	0.603448
barke_contig_400447	1197	1	5	126	0.5	70	0.557143
barke_contig_400447	1304	1	5	62	0.370968	36	0.527778
barke_contig_400447	1316	1	5	53	0.396226	32	0.5625
barke_contig_400447	1990	1	5	65	0.6	58	0.551724
barke_contig_400447	2003	1	5	71	0.56338	64	0.5625
barke_contig_400447	2215	1	5	49	0.469388	51	0.529412
barke_contig_400447	3858	1	5	76	0.552632	50	0.64
barke_contig_400447	4148	1	5	54	0.425926	48	0.416667
barke_contig_400447	4497	1	5	47	0.510638	59	0.59322
barke_contig_400447	4521	1	5	40	0.625	38	0.526316
barke_contig_400447	5031	1	5	155	0.483871	118	0.516949
barke_contig_400447	5040	1	5	161	0.496894	127	0.519685
barke_contig_400447	5284	1	5	74	0.445946	67	0.41791
barke_contig_400447	5359	1	5	59	0.508475	42	0.571429
barke_contig_400447	5370	1	5	55	0.472727	35	0.542857
barke_contig_400447	5379	1	5	50	0.44	30	0.433333
barke_contig_400447	5455	1	5	43	0.27907	30	0.266667
barke_contig_400447	5489	1	5	43	0.372093	33	0.393939
barke_contig_400447	5547	1	5	41	0.341463	30	0.533333
barke_contig_400447	5592	1	5	52	0.423077	39	0.538462
barke_contig_400447	5607	1	5	62	0.5	49	0.591837
barke_contig_400447	5655	1	5	124	0.637097	96	0.697917
barke_contig_400447	5711	1	5	137	0.642336	108	0.712963
barke_contig_400447	5729	1	5	128	0.632812	97	0.690722
barke_contig_400447	5772	1	5	67	0.507463	61	0.606557
barke_contig_400447	5780	1	5	52	0.442308	58	0.551724
barke_contig_400447	5800	1	5	68	0.529412	63	0.619048
barke_contig_400447	5877	1	5	33	0.424242	34	0.764706
barke_contig_400447	6371	1	5	49	0.571429	42	0.595238
barke_contig_400447	6439	1	5	81	0.469136	86	0.465116
barke_contig_400447	6533	1	5	96	0.510417	83	0.433735
barke_contig_400447	6633	1	5	82	0.487805	99	0.505051
barke_contig_400447	6894	1	5	153	0.45098	182	0.565934
barke_contig_400447	6900	1	5	155	0.464516	184	0.559783
barke_contig_400447	6906	1	5	174	0.45977	202	0.579208
barke_contig_400447	6915	1	5	190	0.484211	207	0.603865
barke_contig_400447	6957	1	5	236	0.529661	262	0.60687
barke_contig_400447	7017	1	5	349	0.484241	356	0.575843
barke_contig_400447	7029	1	5	364	0.494505	373	0.58445
barke_contig_400447	7065	1	5	398	0.505025	411	0.588808
barke_contig_400447	7116	1	5	366	0.538251	364	0.587912
barke_contig_400447	7189	1	5	285	0.540351	299	0.58194
barke_contig_400647	1387	1	5	46	0.478261	41	0.609756
barke_contig_400647	1440	1	5	62	0.451613	56	0.678571
barke_contig_400647	1453	1	5	60	0.45	55	0.709091
barke_contig_400647	1505	1	5	44	0.431818	34	0.764706
barke_contig_400647	1614	1	5	39	0.307692	43	0.581395
barke_contig_400647	1690	1	5	74	0.405405	56	0.589286
barke_contig_400647	1803	1	5	50	0.5	41	0.536585
barke_contig_400647	1826	1	5	36	0.555556	37	0.540541
barke_contig_400943	3918	1	5	46	0.23913	43	0.209302
barke_contig_400943	3929	1	5	59	0.271186	54	0.185185
barke_contig_400943	3993	1	5	116	0.646552	114	0.596491
barke_contig_400943	3997	1	5	117	0.649573	123	0.593496
barke_contig_400943	4324	1	5	367	0.26158	380	0.236842
barke_contig_400943	4346	1	5	386	0.209845	386	0.248705
barke_contig_400943	4370	1	5	298	0.798658	288	0.784722
barke_contig_400943	4411	1	5	459	0.244009	440	0.279545
barke_contig_400943	4579	1	5	854	0.330211	835	0.362874
barke_contig_400943	4630	1	5	979	0.794688	974	0.848049
barke_contig_400943	4827	1	5	1084	0.218635	1076	0.256506
barke_contig_400943	4958	1	5	830	0.468675	790	0.549367
barke_contig_400943	5049	1	5	710	0.452113	659	0.46434
barke_contig_410058	1077	1	5	50	0.64	34	0.617647
barke_contig_411352	2010	1	5	39	0.410256	31	0.580645
barke_contig_411352	2011	1	5	39	0.410256	32	0.5625
barke_contig_426013	892	1	5	308	0.318182	270	0.362963
barke_contig_426013	960	1	5	170	0.370588	143	0.41958
barke_contig_426013	1002	1	5	99	0.181818	93	0.204301
barke_contig_426013	1025	1	5	62	0.709677	66	0.757576
barke_contig_426013	1058	1	5	34	0.352941	37	0.486486
barke_contig_426013	1357	1	5	294	0.340136	248	0.330645
barke_contig_426013	1397	1	5	452	0.219027	384	0.197917
barke_contig_426686	914	1	5	88	0.295455	53	0.320755
barke_contig_426686	2382	1	5	57	0.22807	33	0.242424
barke_contig_426686	2402	1	5	82	0.585366	50	0.6
barke_contig_426686	2513	1	5	136	0.264706	88	0.272727
barke_contig_426686	2662	1	5	135	0.459259	141	0.503546
barke_contig_426686	2853	1	5	251	0.653386	190	0.684211
barke_contig_426686	2888	1	5	213	0.187793	164	0.20122
barke_contig_426686	2982	1	5	59	0.186441	35	0.2
barke_contig_427434	1077	1	5	44	0.409091	31	0.258065
barke_contig_427434	1092	1	5	49	0.428571	34	0.264706
barke_contig_427434	1108	1	5	68	0.455882	34	0.352941
barke_contig_427434	1133	1	5	84	0.452381	49	0.510204
barke_contig_427434	1248	1	5	188	0.478723	123	0.447154
barke_contig_427434	1252	1	5	195	0.471795	133	0.43609
barke_contig_427434	1290	1	5	181	0.430939	129	0.395349
barke_contig_427434	1330	1	5	180	0.344444	149	0.288591
barke_contig_427434	1370	1	5	181	0.353591	175	0.314286
barke_contig_427434	1378	1	5	182	0.340659	176	0.301136
barke_contig_427434	1744	1	5	163	0.196319	153	0.267974
barke_contig_427434	1811	1	5	201	0.393035	166	0.451807
barke_contig_427434	1900	1	5	167	0.407186	138	0.376812
barke_contig_427434	1914	1	5	136	0.441176	131	0.343511
barke_contig_427434	2058	1	5	97	0.597938	78	0.5
barke_contig_427434	2090	1	5	95	0.610526	81	0.506173
barke_contig_427434	2169	1	5	78	0.461538	72	0.513889
barke_contig_427434	2243	1	5	73	0.438356	81	0.54321
barke_contig_427434	2344	1	5	71	0.549296	66	0.515152
barke_contig_427434	2398	1	5	68	0.441176	68	0.455882
barke_contig_427434	2474	1	5	128	0.453125	82	0.47561
barke_contig_427434	2513	1	5	139	0.431655	96	0.395833
barke_contig_427434	2557	1	5	106	0.320755	69	0.304348
barke_contig_481914	137	1	5	134	0.753731	125	0.784
barke_contig_481914	184	1	5	302	0.225166	292	0.256849
barke_contig_481914	205	1	5	358	0.743017	343	0.822157
barke_contig_481914	665	1	5	303	0.564356	310	0.625806
barke_contig_481914	678	1	5	264	0.560606	278	0.597122
barke_contig_481914	713	1	5	225	0.52	222	0.572072
barke_contig_481914	748	1	5	191	0.518325	186	0.564516
barke_contig_481914	845	1	5	94	0.787234	75	0.853333
barke_contig_481914	858	1	5	88	0.75	73	0.767123
barke_contig_481914	863	1	5	88	0.772727	70	0.757143
barke_contig_481914	871	1	5	40	0.525	32	0.40625
barke_contig_481914	872	1	5	43	0.511628	31	0.387097
barke_contig_481914	877	1	5	88	0.784091	79	0.759494
barke_contig_481914	901	1	5	90	0.777778	88	0.761364
barke_contig_481914	953	1	5	127	0.732283	121	0.826446
barke_contig_481914	1055	1	5	219	0.511416	170	0.558824
barke_contig_481914	1074	1	5	248	0.762097	183	0.781421
barke_contig_481914	1081	1	5	262	0.229008	199	0.211055
barke_contig_481914	1153	1	5	313	0.504792	221	0.547511
barke_contig_481914	1168	1	5	309	0.488673	244	0.504098
barke_contig_481914	1248	1	5	317	0.26183	281	0.291815
barke_contig_481914	1420	1	5	559	0.738819	493	0.776876
barke_contig_481914	1541	1	5	534	0.440075	541	0.460259
barke_contig_481914	1794	1	5	167	0.556886	147	0.557823
barke_contig_481914	1809	1	5	140	0.557143	143	0.538462
barke_contig_481914	1857	1	5	135	0.577778	146	0.547945
barke_contig_481914	2019	1	5	238	0.777311	209	0.779904
barke_contig_481914	2076	1	5	259	0.741313	258	0.767442
barke_contig_481914	2660	1	5	160	0.68125	127	0.748031
barke_contig_481914	2784	1	5	82	0.768293	63	0.746032
barke_contig_481914	2802	1	5	69	0.753623	62	0.774194
barke_contig_481914	2811	1	5	75	0.786667	69	0.782609
barke_contig_481914	2910	1	5	131	0.793893	119	0.831933
barke_contig_481914	3209	1	5	139	0.568345	121	0.644628
barke_contig_481914	3286	1	5	145	0.586207	129	0.666667
barke_contig_481914	3385	1	5	188	0.781915	152	0.769737
barke_contig_481934	125	1	5	40	0.325	30	0.633333
barke_contig_481934	1112	1	5	145	0.503448	101	0.633663
barke_contig_481934	1347	1	5	58	0.586207	44	0.590909
barke_contig_481934	1431	1	5	39	0.564103	46	0.565217
barke_contig_481934	1941	1	5	62	0.403226	50	0.42
barke_contig_481934	2423	1	5	65	0.492308	57	0.421053
barke_contig_485817	446	1	5	40	0.525	53	0.622642
barke_contig_485817	488	1	5	52	0.538462	67	0.641791
barke_contig_485817	508	1	5	57	0.526316	71	0.676056
barke_contig_485817	640	1	5	103	0.553398	127	0.574803
barke_contig_485817	700	1	5	184	0.619565	171	0.684211
barke_contig_485817	826	1	5	242	0.661157	254	0.771654
barke_contig_485817	900	1	5	230	0.330435	230	0.347826
barke_contig_485817	916	1	5	205	0.370732	203	0.389163
barke_contig_485817	921	1	5	196	0.387755	187	0.411765
barke_contig_502131	1529	1	5	41	0.487805	35	0.657143
barke_contig_502131	1612	1	5	125	0.504	116	0.672414
barke_contig_502131	2504	1	5	65	0.492308	58	0.534483
barke_contig_502131	2521	1	5	65	0.507692	57	0.491228
barke_contig_506854	897	1	5	97	0.42268	68	0.426471
barke_contig_506854	1005	1	5	134	0.365672	113	0.371681
barke_contig_506854	1021	1	5	133	0.443609	111	0.369369
barke_contig_506854	1053	1	5	146	0.376712	131	0.419847
barke_contig_506854	1100	1	5	164	0.390244	144	0.444444
barke_contig_506854	1159	1	5	215	0.362791	162	0.450617
barke_contig_506854	1299	1	5	163	0.423313	111	0.432432
barke_contig_506854	1309	1	5	157	0.43949	115	0.443478
barke_contig_506854	1459	1	5	67	0.432836	63	0.412698
barke_contig_506854	1613	1	5	77	0.311688	75	0.44
barke_contig_506854	1741	1	5	30	0.366667	33	0.454545
barke_contig_506854	1889	1	5	71	0.521127	65	0.569231
barke_contig_506854	1998	1	5	140	0.285714	96	0.34375
barke_contig_506854	2130	1	5	144	0.159722	107	0.168224
barke_contig_506854	2162	1	5	125	0.336	113	0.327434
barke_contig_506854	2186	1	5	101	0.772277	80	0.7875
barke_contig_506854	2296	1	5	95	0.821053	87	0.781609
barke_contig_506854	2316	1	5	89	0.292135	75	0.293333
barke_contig_506854	2352	1	5	90	0.277778	68	0.294118
barke_contig_506854	2377	1	5	86	0.302326	65	0.292308
barke_contig_506854	2393	1	5	78	0.807692	64	0.703125
barke_contig_506854	2421	1	5	65	0.261538	51	0.235294
barke_contig_506854	2438	1	5	44	0.75	33	0.575758
barke_contig_506854	2441	1	5	51	0.254902	42	0.214286
barke_contig_506854	2462	1	5	51	0.745098	43	0.697674
barke_contig_506854	2502	1	5	70	0.257143	54	0.240741
barke_contig_506854	2552	1	5	96	0.697917	72	0.736111
barke_contig_506854	2648	1	5	139	0.352518	85	0.329412
barke_contig_506854	2671	1	5	134	0.320896	96	0.28125
barke_contig_506854	2769	1	5	63	0.301587	37	0.378378
barke_contig_506854	2773	1	5	63	0.460317	36	0.666667
barke_contig_512650	2179	1	5	41	0.560976	35	0.685714
barke_contig_512650	2292	1	5	37	0.648649	34	0.735294
barke_contig_512650	2304	1	5	36	0.555556	39	0.641026
barke_contig_512650	2334	1	5	53	0.622642	54	0.722222
barke_contig_512650	2350	1	5	49	0.612245	57	0.701754
barke_contig_512650	3074	1	5	121	0.528926	67	0.552239
barke_contig_512650	3086	1	5	122	0.54918	72	0.597222
barke_contig_512650	3223	1	5	76	0.578947	54	0.685185
barke_contig_512650	3625	1	5	79	0.582278	38	0.684211
barke_contig_512650	4007	1	5	89	0.52809	74	0.554054
barke_contig_512650	4071	1	5	164	0.54878	148	0.506757
barke_contig_512650	4289	1	5	229	0.532751	176	0.482955
barke_contig_512650	4363	1	5	145	0.544828	111	0.513514
barke_contig_512650	4422	1	5	69	0.57971	44	0.522727
barke_contig_512892	3956	1	5	62	0.612903	91	0.56044
barke_contig_512892	4373	1	5	52	0.442308	43	0.488372
barke_contig_516148	41	1	5	94	0.468085	81	0.641975
barke_contig_516148	196	1	5	120	0.516667	72	0.638889
barke_contig_516148	255	1	5	74	0.486486	55	0.618182
barke_contig_516148	723	1	5	50	0.6	44	0.522727
barke_contig_516148	797	1	5	91	0.527473	84	0.5
barke_contig_516148	811	1	5	99	0.515152	75	0.493333
barke_contig_516148	1012	1	5	50	0.44	32	0.5
barke_contig_516148	3315	1	5	39	0.589744	48	0.625
barke_contig_516148	3374	1	5	65	0.646154	68	0.632353
barke_contig_516148	3387	1	5	70	0.528571	64	0.53125
barke_contig_516148	3420	1	5	85	0.670588	76	0.644737
barke_contig_516148	3465	1	5	100	0.31	92	0.293478
barke_contig_516148	3515	1	5	75	0.28	79	0.278481
barke_contig_526963	149	1	5	68	0.279412	56	0.339286
barke_contig_526963	220	1	5	34	0.294118	32	0.40625
barke_contig_526963	262	1	5	38	0.605263	49	0.510204
barke_contig_526963	278	1	5	34	0.647059	52	0.538462
barke_contig_526963	335	1	5	40	0.4	55	0.327273
barke_contig_526963	362	1	5	33	0.606061	46	0.652174
barke_contig_55562	407	1	5	95	0.515789	87	0.655172
barke_contig_55562	415	1	5	86	0.534884	83	0.638554
barke_contig_55562	630	1	5	66	0.545455	56	0.589286
barke_contig_55562	806	1	5	48	0.291667	55	0.272727
barke_contig_55562	808	1	5	47	0.297872	55	0.254545
barke_contig_55562	905	1	5	63	0.603175	77	0.532468
barke_contig_55562	1165	1	5	68	0.411765	49	0.44898
barke_contig_55562	2790	1	5	77	0.519481	51	0.529412
barke_contig_55562	3033	1	5	51	0.490196	44	0.590909
barke_contig_55980	2176	1	5	57	0.438596	63	0.47619
barke_contig_55980	2415	1	5	104	0.423077	69	0.391304
barke_contig_55980	2416	1	5	100	0.45	68	0.397059
barke_contig_55980	2480	1	5	81	0.641975	70	0.528571
barke_contig_55980	2709	1	5	81	0.518519	83	0.638554
barke_contig_55980	2754	1	5	116	0.508621	94	0.56383
barke_contig_55980	2757	1	5	95	0.4	82	0.487805
barke_contig_55980	2891	1	5	72	0.361111	61	0.442623
barke_contig_55980	2926	1	5	77	0.532468	58	0.551724
barke_contig_55980	3389	1	5	47	0.638298	41	0.707317
barke_contig_55980	3416	1	5	56	0.642857	41	0.707317
barke_contig_55980	3771	1	5	48	0.645833	41	0.658537
barke_contig_55980	3863	1	5	83	0.686747	66	0.621212
barke_contig_55980	4039	1	5	73	0.410959	54	0.537037
barke_contig_55980	4079	1	5	47	0.446809	40	0.625
barke_contig_55980	4257	1	5	54	0.555556	42	0.595238
barke_contig_55980	4285	1	5	59	0.525424	39	0.615385
barke_contig_55980	4293	1	5	61	0.57377	37	0.675676
barke_contig_55980	4347	1	5	66	0.439394	44	0.613636
barke_contig_560449	6	1	5	67	0.268657	51	0.352941
barke_contig_560449	26	1	5	81	0.839506	65	0.769231
barke_contig_560449	107	1	5	152	0.611842	116	0.534483
barke_contig_560449	167	1	5	74	0.527027	58	0.534483
barke_contig_560449	188	1	5	67	0.343284	44	0.363636
barke_contig_560449	884	1	5	39	0.641026	33	0.787879
barke_contig_563290	3910	1	5	84	0.464286	75	0.453333
barke_contig_56586	491	1	5	59	0.508475	41	0.731707
barke_contig_56586	525	1	5	56	0.446429	42	0.690476
barke_contig_56586	621	1	5	55	0.745455	40	0.625
barke_contig_56586	631	1	5	55	0.727273	46	0.586957
barke_contig_56586	916	1	5	152	0.480263	128	0.476562
barke_contig_56586	1009	1	5	315	0.526984	273	0.542125
barke_contig_56586	1082	1	5	398	0.512563	333	0.546547
barke_contig_56586	1153	1	5	394	0.548223	367	0.588556
barke_contig_56586	1201	1	5	385	0.597403	367	0.53406
barke_contig_56586	1243	1	5	415	0.607229	391	0.554987
barke_contig_56586	1330	1	5	387	0.565891	334	0.562874
barke_contig_56586	1495	1	5	219	0.479452	172	0.505814
barke_contig_56586	1535	1	5	123	0.520325	104	0.519231
barke_contig_56586	2589	1	5	35	0.457143	32	0.53125
barke_contig_56586	2593	1	5	35	0.457143	32	0.53125
barke_contig_56586	2611	1	5	41	0.439024	35	0.571429
barke_contig_56586	2656	1	5	65	0.507692	62	0.516129
barke_contig_56586	2666	1	5	77	0.506494	68	0.544118
barke_contig_56586	2762	1	5	76	0.592105	76	0.526316
barke_contig_56586	2775	1	5	72	0.583333	61	0.508197
barke_contig_56586	2808	1	5	50	0.58	45	0.533333
barke_contig_56586	2823	1	5	44	0.568182	37	0.486486
barke_contig_56586	2849	1	5	33	0.606061	30	0.5
barke_contig_56586	3159	1	5	38	0.631579	44	0.613636
barke_contig_56586	3213	1	5	80	0.65	69	0.666667
barke_contig_57305	174	1	5	126	0.507937	88	0.545455
barke_contig_57305	284	1	5	134	0.514925	97	0.649485
barke_contig_57305	342	1	5	105	0.542857	101	0.574257
barke_contig_57305	421	1	5	114	0.526316	101	0.613861
barke_contig_57305	573	1	5	119	0.605042	105	0.657143
barke_contig_57305	653	1	5	105	0.590476	99	0.767677
barke_contig_57305	774	1	5	130	0.561538	112	0.607143
barke_contig_57305	875	1	5	118	0.457627	99	0.626263
barke_contig_57305	1019	1	5	83	0.518072	60	0.616667
barke_contig_581016	407	1	5	79	0.544304	64	0.4375
barke_contig_581016	412	1	5	84	0.559524	68	0.455882
barke_contig_581016	767	1	5	158	0.43038	156	0.551282
barke_contig_581016	804	1	5	159	0.345912	139	0.489209
barke_contig_581016	818	1	5	132	0.287879	131	0.473282
barke_contig_581016	822	1	5	129	0.294574	126	0.468254
barke_contig_581016	845	1	5	129	0.356589	128	0.4375
barke_contig_581016	856	1	5	121	0.347107	124	0.491935
barke_contig_581016	890	1	5	135	0.414815	139	0.47482
barke_contig_581016	946	1	5	266	0.481203	270	0.585185
barke_contig_581016	957	1	5	289	0.49827	281	0.576512
barke_contig_581016	1018	1	5	375	0.504	358	0.614525
barke_contig_581016	1039	1	5	377	0.517241	362	0.555249
barke_contig_581016	1082	1	5	444	0.518018	393	0.562341
barke_contig_581016	2405	1	5	66	0.439394	46	0.5
barke_contig_581016	2417	1	5	64	0.46875	48	0.5
barke_contig_60619	72	1	5	57	0.719298	77	0.623377
barke_contig_60619	97	1	5	58	0.517241	76	0.381579
barke_contig_60619	104	1	5	63	0.666667	73	0.616438
barke_contig_60619	150	1	5	80	0.7625	69	0.521739
barke_contig_60619	154	1	5	76	0.75	70	0.542857
barke_contig_60619	158	1	5	76	0.763158	70	0.528571
barke_contig_60619	214	1	5	51	0.411765	68	0.25
barke_contig_60619	255	1	5	40	0.625	55	0.672727
barke_contig_60619	256	1	5	40	0.625	55	0.690909
barke_contig_60619	267	1	5	41	0.560976	50	0.64
barke_contig_60619	274	1	5	40	0.75	46	0.804348
barke_contig_60619	1750	1	5	142	0.528169	138	0.630435
barke_contig_60619	1775	1	5	169	0.526627	156	0.666667
barke_contig_60619	1940	1	5	130	0.592308	112	0.651786
barke_contig_60619	2197	1	5	141	0.539007	137	0.635036
barke_contig_60619	2206	1	5	137	0.525547	133	0.616541
barke_contig_60619	2227	1	5	112	0.589286	139	0.611511
barke_contig_60619	2255	1	5	103	0.456311	130	0.592308
barke_contig_60619	2317	1	5	147	0.517007	131	0.580153
barke_contig_60619	2326	1	5	160	0.525	137	0.583942
barke_contig_60619	2341	1	5	168	0.547619	153	0.594771
barke_contig_60619	2451	1	5	120	0.366667	109	0.46789
barke_contig_60619	2476	1	5	86	0.22093	65	0.230769
barke_contig_61721	1980	1	5	278	0.517986	273	0.553114
barke_contig_61721	2086	1	5	452	0.482301	387	0.537468
barke_contig_61721	2129	1	5	430	0.488372	358	0.544693
barke_contig_61721	2211	1	5	328	0.484756	320	0.521875
barke_contig_61721	6010	1	5	68	0.352941	57	0.596491
barke_contig_66822	1463	1	5	63	0.444444	61	0.459016
barke_contig_69363	691	1	5	62	0.16129	70	0.3
barke_contig_69363	815	1	5	187	0.59893	180	0.65
barke_contig_69363	821	1	5	189	0.444444	186	0.494624
barke_contig_69363	848	1	5	229	0.637555	200	0.765
barke_contig_69363	857	1	5	258	0.468992	225	0.497778
barke_contig_69363	869	1	5	300	0.526667	254	0.562992
barke_contig_69363	890	1	5	403	0.488834	359	0.554318
barke_contig_69363	962	1	5	658	0.303951	653	0.347626
barke_contig_69363	1046	1	5	987	0.245187	986	0.235294
barke_contig_69363	1334	1	5	1286	0.375583	1255	0.357769
barke_contig_69363	1629	1	5	495	0.591919	489	0.566462
barke_contig_69363	1688	1	5	547	0.767824	485	0.795876
barke_contig_69363	1805	1	5	338	0.431953	308	0.405844
barke_contig_69363	1904	1	5	148	0.513514	128	0.554688
barke_contig_69363	1942	1	5	57	0.403509	53	0.301887
barke_contig_1808594	132	1	6	69	0.347826	48	0.458333
barke_contig_270042	6957	1	6	103	0.553398	81	0.666667
barke_contig_270042	7116	1	6	346	0.404624	287	0.445993
barke_contig_270042	7481	1	6	195	0.641026	189	0.677249
barke_contig_270042	7534	1	6	327	0.480122	318	0.534591
barke_contig_270042	7598	1	6	613	0.254486	535	0.231776
barke_contig_270042	7877	1	6	1371	0.545587	1261	0.57732
barke_contig_270042	8434	1	6	359	0.554318	324	0.595679
barke_contig_270042	8472	1	6	229	0.58952	176	0.607955
barke_contig_270042	8495	1	6	220	0.568182	200	0.57
barke_contig_270042	8549	1	6	164	0.542683	155	0.587097
barke_contig_270042	8561	1	6	149	0.503356	147	0.598639
barke_contig_270042	8565	1	6	145	0.517241	145	0.606897
barke_contig_270042	8580	1	6	153	0.555556	136	0.595588
barke_contig_270042	8661	1	6	100	0.66	85	0.647059
barke_contig_270042	8671	1	6	89	0.651685	83	0.650602
barke_contig_270042	11107	1	6	52	0.519231	61	0.442623
barke_contig_270042	11122	1	6	41	0.560976	45	0.466667
barke_contig_270042	12417	1	6	415	0.744578	337	0.762611
barke_contig_270042	12581	1	6	114	0.54386	102	0.607843
barke_contig_270042	12607	1	6	90	0.744444	69	0.811594
barke_contig_271325	59	1	6	122	0.540984	77	0.506494
barke_contig_271325	75	1	6	144	0.5625	99	0.616162
barke_contig_271325	120	1	6	202	0.470297	158	0.518987
barke_contig_271325	172	1	6	154	0.480519	131	0.580153
barke_contig_272119	2693	1	6	173	0.225434	151	0.370861
barke_contig_272119	2728	1	6	123	0.203252	140	0.464286
barke_contig_272119	2813	1	6	78	0.384615	75	0.533333
barke_contig_272119	2831	1	6	63	0.380952	58	0.465517
barke_contig_272119	2842	1	6	57	0.421053	59	0.474576
barke_contig_274016	1233	1	6	88	0.454545	89	0.629213
barke_contig_274016	1240	1	6	98	0.438776	86	0.662791
barke_contig_274016	1263	1	6	113	0.442478	97	0.597938
barke_contig_274016	1313	1	6	222	0.369369	188	0.446809
barke_contig_274016	1383	1	6	218	0.334862	197	0.411168
barke_contig_274016	1467	1	6	148	0.391892	148	0.378378
barke_contig_274016	1486	1	6	135	0.614815	133	0.706767
barke_contig_274016	1494	1	6	141	0.319149	134	0.343284
barke_contig_274016	1512	1	6	145	0.275862	127	0.322835
barke_contig_274016	1540	1	6	149	0.33557	131	0.381679
barke_contig_274016	1684	1	6	193	0.544041	146	0.561644
barke_contig_274016	1743	1	6	157	0.401274	134	0.291045
barke_contig_274016	1777	1	6	104	0.461538	95	0.326316
barke_contig_2784846	2942	1	6	97	0.247423	86	0.395349
barke_contig_2784846	2953	1	6	94	0.223404	88	0.352273
barke_contig_2784846	3050	1	6	101	0.227723	81	0.283951
barke_contig_2784846	3085	1	6	82	0.170732	81	0.209877
barke_contig_2784846	3246	1	6	114	0.298246	105	0.238095
barke_contig_2784846	3503	1	6	105	0.2	93	0.236559
barke_contig_371871	2297	1	6	121	0.438017	98	0.602041
barke_contig_371871	2479	1	6	128	0.492188	109	0.587156
barke_contig_371871	3562	1	6	156	0.487179	140	0.507143
barke_contig_371871	5023	1	6	139	0.460432	117	0.504274
barke_contig_371871	6035	1	6	120	0.491667	97	0.525773
barke_contig_373079	971	1	6	70	0.457143	53	0.377358
barke_contig_373079	1053	1	6	114	0.412281	82	0.487805
barke_contig_373079	1118	1	6	147	0.414966	117	0.452991
barke_contig_373079	1135	1	6	130	0.438462	112	0.464286
barke_contig_373079	1198	1	6	131	0.450382	109	0.541284
barke_contig_373079	1203	1	6	125	0.448	105	0.542857
barke_contig_373079	1207	1	6	125	0.44	102	0.519608
barke_contig_373079	1288	1	6	98	0.510204	75	0.546667
barke_contig_373079	1307	1	6	104	0.480769	77	0.532468
barke_contig_373079	1328	1	6	92	0.413043	77	0.532468
barke_contig_373079	1360	1	6	83	0.385542	76	0.552632
barke_contig_373079	1426	1	6	64	0.34375	43	0.418605
barke_contig_373079	1439	1	6	66	0.393939	45	0.4
barke_contig_373079	1453	1	6	56	0.446429	43	0.418605
barke_contig_373079	1477	1	6	59	0.372881	42	0.428571
barke_contig_373079	1489	1	6	62	0.354839	49	0.428571
barke_contig_373079	1496	1	6	70	0.342857	49	0.428571
barke_contig_373079	1535	1	6	59	0.237288	44	0.431818
barke_contig_373079	1543	1	6	58	0.293103	47	0.425532
barke_contig_373079	1577	1	6	64	0.375	44	0.409091
barke_contig_373079	1584	1	6	62	0.403226	40	0.375
barke_contig_373079	1589	1	6	67	0.432836	38	0.447368
barke_contig_373079	1601	1	6	60	0.466667	41	0.439024
barke_contig_533764	310	1	6	35	0.771429	39	0.564103
barke_contig_533764	409	1	6	70	0.2	87	0.183908
barke_contig_533764	431	1	6	88	0.272727	113	0.247788
barke_contig_533764	461	1	6	106	0.641509	136	0.507353
barke_contig_54853	708	1	6	101	0.485149	68	0.661765
barke_contig_54853	816	1	6	126	0.595238	107	0.654206
barke_contig_54853	1337	1	6	35	0.542857	31	0.516129
barke_contig_54853	1601	1	6	49	0.653061	48	0.395833
barke_contig_54853	1607	1	6	48	0.666667	45	0.377778
barke_contig_54853	2203	1	6	148	0.540541	140	0.65
barke_contig_54853	2229	1	6	115	0.521739	121	0.735537
barke_contig_54853	2636	1	6	164	0.420732	155	0.490323
barke_contig_54853	3269	1	6	59	0.491525	41	0.585366
barke_contig_54853	3323	1	6	75	0.546667	57	0.578947
barke_contig_54853	3456	1	6	87	0.494253	63	0.634921
barke_contig_54853	3513	1	6	69	0.434783	60	0.516667
barke_contig_54853	3517	1	6	70	0.442857	60	0.55
barke_contig_54853	3532	1	6	64	0.5	63	0.539683
barke_contig_54853	3555	1	6	60	0.5	59	0.542373
barke_contig_54853	3609	1	6	73	0.493151	58	0.689655
barke_contig_54853	4106	1	6	157	0.585987	105	0.580952
barke_contig_54853	4266	1	6	47	0.553191	34	0.5
barke_contig_54853	4687	1	6	68	0.455882	51	0.431373
barke_contig_563810	167	1	6	107	0.299065	119	0.327731
barke_contig_563810	313	1	6	404	0.663366	351	0.581197
barke_contig_563810	316	1	6	429	0.662005	365	0.605479
barke_contig_563810	372	1	6	505	0.625743	487	0.632444
barke_contig_563810	382	1	6	565	0.323894	538	0.291822
barke_contig_563810	417	1	6	384	0.713542	384	0.6875
barke_contig_563810	427	1	6	299	0.394649	307	0.381107
barke_contig_570116	4606	1	6	61	0.672131	39	0.384615
barke_contig_570116	5729	1	6	50	0.54	31	0.548387
barke_contig_570116	7570	1	6	40	0.525	42	0.690476
barke_contig_570116	8421	1	6	34	0.441176	35	0.657143
barke_contig_570116	9232	1	6	56	0.571429	38	0.552632
barke_contig_570116	9637	1	6	42	0.380952	32	0.5
barke_contig_570116	9663	1	6	50	0.36	42	0.5
barke_contig_570116	9806	1	6	114	0.421053	105	0.571429
barke_contig_570116	9992	1	6	99	0.444444	99	0.555556
barke_contig_570116	10134	1	6	163	0.417178	137	0.518248
barke_contig_570116	10161	1	6	168	0.410714	154	0.545455
barke_contig_570116	10484	1	6	116	0.448276	114	0.631579
barke_contig_570116	10559	1	6	47	0.276596	47	0.574468
barke_contig_59029	141	1	6	119	0.352941	122	0.352459
barke_contig_59029	216	1	6	189	0.428571	176	0.5
barke_contig_59029	285	1	6	208	0.538462	182	0.532967
barke_contig_66054	395	1	6	56	0.339286	53	0.264151
barke_contig_66054	458	1	6	51	0.313725	33	0.333333
barke_contig_66054	567	1	6	39	0.512821	35	0.571429
barke_contig_66054	581	1	6	35	0.428571	32	0.625
barke_contig_938623	71	1	6	43	0.302326	54	0.444444
barke_contig_938623	95	1	6	55	0.418182	68	0.455882
barke_contig_938623	159	1	6	55	0.581818	63	0.428571
barke_contig_938623	201	1	6	54	0.648148	65	0.507692
barke_contig_938623	293	1	6	51	0.470588	57	0.596491
barke_contig_268293	1867	1	7	84	0.357143	65	0.292308
barke_contig_268293	2329	1	7	1470	0.567347	1078	0.623377
barke_contig_268293	2438	1	7	1131	0.276746	850	0.289412
barke_contig_506988	167	1	7	120	0.533333	129	0.51938
barke_contig_506988	273	1	7	218	0.522936	216	0.537037
barke_contig_506988	366	1	7	238	0.44958	222	0.495495
barke_contig_506988	432	1	7	190	0.415789	182	0.527473
barke_contig_506988	666	1	7	111	0.396396	104	0.490385
barke_contig_506988	681	1	7	138	0.521739	122	0.557377
barke_contig_506988	847	1	7	53	0.471698	50	0.52
barke_contig_506988	920	1	7	32	0.4375	44	0.477273
barke_contig_506988	958	1	7	34	0.352941	37	0.405405
barke_contig_506988	1001	1	7	34	0.352941	32	0.34375
barke_contig_506988	8193	1	7	49	0.755102	37	0.756757
barke_contig_506988	8200	1	7	48	0.75	39	0.717949
barke_contig_125315	2439	1	8	109	0.431193	122	0.409836
barke_contig_125315	2514	1	8	118	0.457627	133	0.503759
barke_contig_1783059	3223	1	8	166	0.512048	123	0.528455
barke_contig_1783059	3865	1	8	114	0.359649	88	0.5
barke_contig_271700	5085	1	8	220	0.481818	189	0.513228
barke_contig_271700	5187	1	8	165	0.436364	124	0.548387
barke_contig_271700	5334	1	8	79	0.379747	60	0.666667
barke_contig_271700	5593	1	8	107	0.495327	100	0.6
barke_contig_271700	5815	1	8	48	0.520833	50	0.48
barke_contig_271700	9239	1	8	37	0.621622	43	0.55814
barke_contig_271700	10452	1	8	59	0.423729	53	0.528302
barke_contig_271700	15170	1	8	123	0.536585	92	0.608696
barke_contig_271700	15246	1	8	78	0.564103	73	0.561644
barke_contig_271700	15333	1	8	82	0.47561	63	0.492063
barke_contig_271700	15337	1	8	79	0.468354	60	0.483333
barke_contig_271700	15371	1	8	48	0.395833	43	0.534884
barke_contig_271700	15387	1	8	38	0.394737	33	0.545455
barke_contig_275568	864	1	8	110	0.5	100	0.64
barke_contig_275568	1031	1	8	296	0.560811	214	0.640187
barke_contig_275568	1146	1	8	144	0.520833	110	0.618182
barke_contig_275568	1183	1	8	99	0.515152	67	0.626866
barke_contig_275568	1629	1	8	91	0.450549	70	0.414286
barke_contig_275568	1664	1	8	113	0.469027	92	0.532609
barke_contig_275568	1835	1	8	77	0.480519	93	0.580645
barke_contig_275568	1838	1	8	77	0.480519	92	0.576087
barke_contig_275568	2417	1	8	354	0.488701	323	0.566563
barke_contig_275568	2600	1	8	192	0.458333	168	0.559524
barke_contig_275568	2615	1	8	169	0.414201	152	0.546053
barke_contig_275568	2618	1	8	168	0.416667	144	0.5625
barke_contig_275568	2642	1	8	154	0.396104	132	0.583333
barke_contig_275568	2774	1	8	92	0.5	73	0.657534
barke_contig_275568	2885	1	8	116	0.491379	87	0.632184
barke_contig_275568	2945	1	8	90	0.477778	79	0.56962
barke_contig_275568	3178	1	8	68	0.485294	51	0.490196
barke_contig_275568	3684	1	8	209	0.5311	193	0.57513
barke_contig_275568	4028	1	8	227	0.444934	194	0.386598
barke_contig_275568	4109	1	8	239	0.518828	160	0.45625
barke_contig_275568	4233	1	8	93	0.494624	54	0.333333
barke_contig_275568	4968	1	8	117	0.376068	115	0.469565
barke_contig_275568	5280	1	8	80	0.35	33	0.484848
barke_contig_275568	5314	1	8	71	0.394366	36	0.583333
barke_contig_275568	5570	1	8	50	0.58	37	0.567568
barke_contig_275568	5645	1	8	80	0.325	66	0.333333
barke_contig_275568	5772	1	8	151	0.231788	133	0.218045
barke_contig_275568	5822	1	8	187	0.716578	157	0.764331
barke_contig_275568	6006	1	8	93	0.505376	85	0.435294
barke_contig_275568	6033	1	8	121	0.297521	109	0.238532
barke_contig_275568	6116	1	8	217	0.40553	211	0.379147
barke_contig_275568	6135	1	8	217	0.327189	197	0.385787
barke_contig_275568	6153	1	8	256	0.726562	219	0.726027
barke_contig_275568	6342	1	8	146	0.678082	144	0.798611
barke_contig_275568	6354	1	8	139	0.683453	140	0.764286
barke_contig_275568	6377	1	8	140	0.707143	150	0.8
barke_contig_275568	6387	1	8	148	0.736486	148	0.804054
barke_contig_275568	6397	1	8	161	0.73913	157	0.808917
barke_contig_275568	6467	1	8	183	0.765027	189	0.798942
barke_contig_275568	6488	1	8	181	0.762431	200	0.78
barke_contig_275568	6509	1	8	171	0.274854	201	0.328358
barke_contig_275568	6815	1	8	248	0.737903	214	0.771028
barke_contig_275568	7131	1	8	113	0.522124	102	0.529412
barke_contig_275568	7155	1	8	79	0.126582	78	0.192308
barke_contig_371141	3093	1	8	253	0.245059	211	0.260664
barke_contig_371141	3194	1	8	431	0.301624	324	0.29321
barke_contig_371141	3262	1	8	394	0.327411	339	0.294985
barke_contig_371141	3505	1	8	271	0.313653	244	0.352459
barke_contig_371141	3548	1	8	264	0.477273	228	0.469298
barke_contig_371141	3573	1	8	235	0.395745	214	0.378505
barke_contig_371141	3845	1	8	121	0.347107	92	0.402174
barke_contig_371141	3896	1	8	63	0.285714	57	0.315789
barke_contig_372363	10504	1	8	193	0.549223	190	0.605263
barke_contig_372363	10617	1	8	224	0.540179	200	0.62
barke_contig_374083	10	1	8	66	0.30303	51	0.352941
barke_contig_374083	30	1	8	90	0.444444	73	0.465753
barke_contig_374083	101	1	8	146	0.273973	115	0.373913
barke_contig_374083	108	1	8	135	0.251852	119	0.378151
barke_contig_374083	116	1	8	128	0.257812	112	0.401786
barke_contig_374083	167	1	8	180	0.3	155	0.296774
barke_contig_374083	181	1	8	177	0.502825	155	0.470968
barke_contig_374083	184	1	8	182	0.324176	157	0.312102
barke_contig_374083	275	1	8	149	0.510067	133	0.533835
barke_contig_374083	283	1	8	141	0.539007	128	0.554688
barke_contig_374083	343	1	8	107	0.46729	99	0.575758
barke_contig_374083	412	1	8	128	0.460938	130	0.576923
barke_contig_374083	642	1	8	149	0.369128	133	0.398496
barke_contig_374083	652	1	8	135	0.348148	104	0.336538
barke_contig_374083	712	1	8	71	0.295775	60	0.35
barke_contig_374083	744	1	8	85	0.529412	94	0.5
barke_contig_374083	758	1	8	99	0.565657	106	0.54717
barke_contig_374083	812	1	8	115	0.573913	104	0.5
barke_contig_374083	877	1	8	151	0.417219	110	0.463636
barke_contig_374083	977	1	8	163	0.331288	147	0.408163
barke_contig_374083	1023	1	8	241	0.302905	194	0.335052
barke_contig_374083	1120	1	8	230	0.304348	180	0.372222
barke_contig_374083	1124	1	8	229	0.279476	185	0.27027
barke_contig_374083	1139	1	8	239	0.305439	204	0.343137
barke_contig_374083	1221	1	8	147	0.29932	140	0.371429
barke_contig_374083	1245	1	8	145	0.289655	110	0.363636
barke_contig_374083	1315	1	8	147	0.258503	115	0.321739
barke_contig_374083	1353	1	8	135	0.37037	87	0.402299
barke_contig_374083	1428	1	8	181	0.20442	125	0.256
barke_contig_374083	1489	1	8	159	0.528302	118	0.677966
barke_contig_374083	1519	1	8	124	0.298387	92	0.402174
barke_contig_374083	1530	1	8	97	0.268041	73	0.452055
barke_contig_374083	1723	1	8	104	0.480769	106	0.735849
barke_contig_374083	1936	1	8	140	0.6	137	0.620438
barke_contig_374083	2369	1	8	195	0.512821	201	0.626866
barke_contig_374083	2426	1	8	118	0.525424	136	0.647059
barke_contig_374083	2535	1	8	59	0.508475	54	0.685185
barke_contig_400343	3079	1	8	75	0.4	62	0.370968
barke_contig_400343	3135	1	8	167	0.502994	171	0.590643
barke_contig_400343	3407	1	8	334	0.38024	288	0.336806
barke_contig_400343	3462	1	8	182	0.368132	189	0.439153
barke_contig_481421	5151	1	8	46	0.695652	44	0.704545
barke_contig_481421	5246	1	8	66	0.69697	68	0.75
barke_contig_481421	5336	1	8	57	0.701754	53	0.622642
barke_contig_482101	1622	1	8	35	0.228571	30	0.3
barke_contig_500727	1623	1	8	39	0.512821	41	0.585366
barke_contig_500727	1751	1	8	76	0.407895	58	0.534483
barke_contig_500727	1781	1	8	61	0.393443	53	0.490566
barke_contig_500727	2093	1	8	78	0.589744	69	0.652174
barke_contig_500727	2220	1	8	126	0.531746	96	0.697917
barke_contig_500727	2233	1	8	122	0.565574	93	0.698925
barke_contig_500727	2330	1	8	85	0.482353	67	0.626866
barke_contig_500727	2363	1	8	81	0.432099	71	0.619718
barke_contig_500727	2808	1	8	64	0.46875	73	0.616438
barke_contig_72057	3996	1	8	85	0.423529	75	0.4
barke_contig_72057	4030	1	8	89	0.370787	78	0.282051
barke_contig_2804283	793	1	9	53	0.54717	49	0.693878
barke_contig_2804283	937	1	9	170	0.482353	145	0.510345
barke_contig_2804283	1068	1	9	268	0.406716	260	0.553846
barke_contig_2804283	1386	1	9	90	0.522222	82	0.560976
barke_contig_2804283	1419	1	9	51	0.529412	54	0.574074
barke_contig_2804283	1429	1	9	38	0.605263	45	0.577778
barke_contig_2804283	1654	1	9	53	0.603774	32	0.53125
barke_contig_2804283	1684	1	9	58	0.482759	41	0.487805
barke_contig_2804283	1699	1	9	50	0.46	40	0.4
barke_contig_2804283	1702	1	9	50	0.44	40	0.425
barke_contig_2804283	1714	1	9	45	0.444444	41	0.487805
barke_contig_2804283	1747	1	9	38	0.394737	38	0.5
barke_contig_2804283	1770	1	9	32	0.40625	35	0.514286
barke_contig_2804283	1782	1	9	35	0.428571	34	0.5
barke_contig_2804283	2025	1	9	43	0.55814	44	0.545455
barke_contig_2804283	2078	1	9	91	0.494505	92	0.478261
barke_contig_2804283	2233	1	9	165	0.430303	126	0.531746
barke_contig_2804283	2256	1	9	175	0.417143	128	0.460938
barke_contig_2804283	2319	1	9	158	0.411392	144	0.493056
barke_contig_2804283	2370	1	9	140	0.435714	123	0.520325
barke_contig_2804283	2419	1	9	98	0.44898	63	0.555556
barke_contig_2804283	2899	1	9	82	0.536585	53	0.584906
barke_contig_2804283	2990	1	9	93	0.602151	63	0.571429
barke_contig_1792279	231	1	10	82	0.402439	56	0.464286
barke_contig_1792279	241	1	10	79	0.379747	52	0.442308
barke_contig_1792279	287	1	10	48	0.479167	37	0.432432
barke_contig_1792279	336	1	10	39	0.384615	35	0.4
barke_contig_198883	126	1	10	51	0.529412	69	0.57971
barke_contig_198883	131	1	10	52	0.5	68	0.573529
barke_contig_198883	334	1	10	81	0.444444	55	0.6
barke_contig_198883	536	1	10	96	0.552083	101	0.564356
barke_contig_198883	874	1	10	144	0.465278	132	0.606061
barke_contig_198883	1130	1	10	45	0.577778	58	0.655172
barke_contig_198883	1257	1	10	96	0.572917	87	0.793103
barke_contig_198883	1330	1	10	148	0.675676	151	0.741722
barke_contig_198883	1410	1	10	214	0.724299	227	0.788546
barke_contig_198883	1420	1	10	198	0.388889	206	0.5
barke_contig_198883	1449	1	10	123	0.357724	115	0.321739
barke_contig_198883	1465	1	10	73	0.684932	64	0.734375
barke_contig_268761	317	1	10	47	0.212766	35	0.228571
barke_contig_268761	1670	1	10	56	0.392857	46	0.434783
barke_contig_277739	8399	1	10	46	0.391304	34	0.647059
barke_contig_298800	1881	1	10	185	0.383784	150	0.4
barke_contig_298800	1988	1	10	159	0.226415	132	0.174242
barke_contig_298800	2236	1	10	35	0.114286	33	0.30303
barke_contig_298800	3299	1	10	149	0.241611	125	0.344
barke_contig_298800	3381	1	10	153	0.294118	127	0.362205
barke_contig_298800	3445	1	10	86	0.27907	103	0.339806
barke_contig_298800	3471	1	10	54	0.240741	61	0.262295
barke_contig_298800	3497	1	10	39	0.307692	54	0.277778
barke_contig_298800	6950	1	10	60	0.25	46	0.23913
barke_contig_298800	6962	1	10	64	0.21875	50	0.24
barke_contig_298800	6969	1	10	66	0.227273	53	0.264151
barke_contig_298800	9000	1	10	143	0.202797	90	0.3
barke_contig_371802	8	1	10	46	0.652174	67	0.671642
barke_contig_371802	10	1	10	49	0.612245	68	0.647059
barke_contig_371802	17	1	10	72	0.569444	84	0.607143
barke_contig_371802	180	1	10	254	0.531496	212	0.589623
barke_contig_371802	270	1	10	186	0.473118	144	0.576389
barke_contig_371802	272	1	10	183	0.491803	146	0.561644
barke_contig_371802	298	1	10	168	0.488095	158	0.531646
barke_contig_371802	596	1	10	157	0.573248	144	0.611111
barke_contig_371802	654	1	10	170	0.476471	139	0.568345
barke_contig_371802	681	1	10	178	0.477528	152	0.480263
barke_contig_371802	687	1	10	186	0.462366	148	0.466216
barke_contig_371802	703	1	10	156	0.442308	121	0.404959
barke_contig_371802	815	1	10	247	0.550607	191	0.518325
barke_contig_371802	840	1	10	225	0.537778	202	0.514851
barke_contig_371802	911	1	10	158	0.531646	140	0.407143
barke_contig_371802	1014	1	10	59	0.542373	50	0.54
barke_contig_371802	1223	1	10	131	0.564885	101	0.49505
barke_contig_371802	1248	1	10	141	0.588652	110	0.490909
barke_contig_371802	1437	1	10	135	0.496296	102	0.54902
barke_contig_371802	1896	1	10	74	0.432432	44	0.477273
barke_contig_371802	1920	1	10	53	0.339623	38	0.473684
barke_contig_371802	3647	1	10	44	0.386364	43	0.418605
barke_contig_1215208	142	1	12	74	0.756757	47	0.638298
barke_contig_1792373	105	1	12	247	0.578947	209	0.655502
barke_contig_2054610	226	1	12	67	0.149254	86	0.127907
barke_contig_2347045	77	1	12	108	0.490741	149	0.47651
barke_contig_2347045	112	1	12	165	0.218182	214	0.266355
barke_contig_265837	1116	1	12	94	0.553191	89	0.539326
barke_contig_265837	1353	1	12	142	0.485915	108	0.537037
barke_contig_2783454	285	1	12	111	0.486486	95	0.547368
barke_contig_2783454	2814	1	12	43	0.44186	55	0.490909
barke_contig_2787606	892	1	12	51	0.509804	53	0.566038
barke_contig_2787606	919	1	12	63	0.492063	59	0.576271
barke_contig_2787606	1075	1	12	174	0.402299	151	0.490066
barke_contig_2787606	1122	1	12	176	0.340909	156	0.487179
barke_contig_2787606	1125	1	12	174	0.33908	158	0.474684
barke_contig_2787606	1171	1	12	167	0.323353	136	0.5
barke_contig_2787606	1276	1	12	46	0.391304	38	0.342105
barke_contig_2787606	1525	1	12	34	0.441176	30	0.566667
barke_contig_2787606	1573	1	12	36	0.5	30	0.666667
barke_contig_2787606	2034	1	12	54	0.462963	37	0.756757
barke_contig_2787606	2148	1	12	41	0.365854	32	0.75
barke_contig_2787606	2149	1	12	41	0.365854	32	0.75
barke_contig_278762	198	1	12	61	0.672131	38	0.578947
barke_contig_278762	1273	1	12	48	0.458333	56	0.464286
barke_contig_278762	1315	1	12	42	0.357143	43	0.395349
barke_contig_278762	1580	1	12	79	0.594937	54	0.5
barke_contig_278762	1643	1	12	116	0.577586	121	0.545455
barke_contig_278762	1658	1	12	119	0.521008	124	0.540323
barke_contig_278762	1676	1	12	135	0.562963	138	0.528986
barke_contig_278762	1682	1	12	134	0.559701	131	0.572519
barke_contig_278762	1912	1	12	111	0.630631	95	0.589474
barke_contig_278762	2007	1	12	113	0.530973	97	0.57732
barke_contig_278762	2022	1	12	107	0.485981	98	0.602041
barke_contig_278762	2204	1	12	58	0.517241	36	0.472222
barke_contig_278762	2205	1	12	58	0.517241	36	0.472222
barke_contig_318593	59	1	12	38	0.5	36	0.555556
barke_contig_318593	63	1	12	37	0.567568	35	0.571429
barke_contig_318593	74	1	12	42	0.52381	40	0.6
barke_contig_318593	189	1	12	52	0.288462	62	0.532258
barke_contig_318593	262	1	12	54	0.277778	57	0.421053
barke_contig_318593	272	1	12	57	0.298246	55	0.381818
barke_contig_318593	317	1	12	45	0.355556	45	0.4
barke_contig_320726	385	1	12	53	0.415094	37	0.405405
barke_contig_320726	885	1	12	92	0.413043	62	0.596774
barke_contig_320726	898	1	12	67	0.313433	48	0.395833
barke_contig_320726	1280	1	12	78	0.551282	87	0.62069
barke_contig_320726	1897	1	12	133	0.503759	145	0.57931
barke_contig_320726	2137	1	12	83	0.457831	79	0.620253
barke_contig_320726	2332	1	12	93	0.526882	83	0.650602
barke_contig_320726	2449	1	12	31	0.419355	33	0.484848
barke_contig_320726	3901	1	12	190	0.452632	179	0.614525
barke_contig_320726	5677	1	12	35	0.514286	36	0.5
barke_contig_367184	496	1	12	31	0.483871	31	0.677419
barke_contig_367184	523	1	12	42	0.547619	32	0.71875
barke_contig_367184	880	1	12	128	0.375	129	0.372093
barke_contig_367184	964	1	12	141	0.326241	122	0.565574
barke_contig_367184	987	1	12	133	0.315789	109	0.53211
barke_contig_367184	3761	1	12	68	0.558824	55	0.436364
barke_contig_367184	3779	1	12	85	0.552941	66	0.454545
barke_contig_367184	3799	1	12	79	0.582278	57	0.45614
barke_contig_370773	864	1	12	78	0.397436	75	0.466667
barke_contig_370773	869	1	12	81	0.407407	74	0.472973
barke_contig_370773	904	1	12	82	0.45122	66	0.484848
barke_contig_370773	937	1	12	68	0.455882	50	0.38
barke_contig_370773	1003	1	12	63	0.428571	50	0.54
barke_contig_370773	1026	1	12	61	0.47541	57	0.526316
barke_contig_370773	1067	1	12	54	0.518519	63	0.492063
barke_contig_370773	1099	1	12	49	0.55102	57	0.45614
barke_contig_370773	1108	1	12	46	0.521739	60	0.55
barke_contig_370773	1197	1	12	71	0.521127	61	0.590164
barke_contig_370773	2412	1	12	145	0.6	127	0.606299
barke_contig_370773	2519	1	12	162	0.512346	114	0.561404
barke_contig_370773	3649	1	12	35	0.457143	30	0.7
barke_contig_370773	3677	1	12	37	0.405405	32	0.6875
barke_contig_370773	5755	1	12	134	0.5	116	0.594828
barke_contig_370773	5782	1	12	143	0.517483	125	0.608
barke_contig_370773	8310	1	12	44	0.5	30	0.633333
barke_contig_370773	8325	1	12	63	0.507937	44	0.613636
barke_contig_370773	10280	1	12	94	0.382979	74	0.675676
barke_contig_370773	10619	1	12	54	0.444444	45	0.555556
barke_contig_378518	1014	1	12	33	0.454545	33	0.333333
barke_contig_378518	1224	1	12	199	0.321608	160	0.425
barke_contig_378518	1395	1	12	329	0.395137	292	0.469178
barke_contig_378518	1480	1	12	356	0.508427	316	0.582278
barke_contig_378518	1488	1	12	328	0.509146	311	0.59164
barke_contig_378518	1573	1	12	209	0.483254	204	0.602941
barke_contig_378518	1637	1	12	160	0.53125	161	0.583851
barke_contig_378518	1734	1	12	143	0.475524	128	0.546875
barke_contig_378518	1834	1	12	69	0.478261	65	0.584615
barke_contig_378518	1867	1	12	48	0.541667	47	0.489362
barke_contig_378518	2313	1	12	115	0.330435	97	0.278351
barke_contig_378518	2378	1	12	168	0.440476	150	0.46
barke_contig_378518	2529	1	12	233	0.454936	186	0.478495
barke_contig_378518	2549	1	12	285	0.557895	213	0.558685
barke_contig_378518	2673	1	12	391	0.744246	340	0.767647
barke_contig_378518	2805	1	12	495	0.785859	418	0.84689
barke_contig_378518	2909	1	12	144	0.368056	142	0.478873
barke_contig_378518	2935	1	12	93	0.677419	109	0.816514
barke_contig_378518	3280	1	12	34	0.794118	37	0.702703
barke_contig_378518	3306	1	12	52	0.769231	50	0.78
barke_contig_438976	463	1	12	39	0.435897	41	0.390244
barke_contig_438976	496	1	12	62	0.693548	50	0.74
barke_contig_442034	102	1	12	143	0.482517	106	0.481132
barke_contig_442034	182	1	12	94	0.468085	82	0.439024
barke_contig_442034	187	1	12	87	0.471264	79	0.43038
barke_contig_442034	352	1	12	68	0.264706	43	0.395349
barke_contig_442034	405	1	12	116	0.396552	56	0.339286
barke_contig_442034	414	1	12	119	0.226891	58	0.206897
barke_contig_442034	438	1	12	118	0.381356	61	0.344262
barke_contig_442034	452	1	12	119	0.378151	60	0.366667
barke_contig_442034	466	1	12	84	0.392857	45	0.444444
barke_contig_442034	526	1	12	90	0.455556	60	0.416667
barke_contig_442034	933	1	12	32	0.28125	30	0.233333
barke_contig_442034	1233	1	12	112	0.303571	114	0.412281
barke_contig_442034	1243	1	12	140	0.328571	137	0.423358
barke_contig_442034	1266	1	12	187	0.684492	181	0.740331
barke_contig_442034	1302	1	12	295	0.254237	281	0.352313
barke_contig_442034	1420	1	12	250	0.468	251	0.589641
barke_contig_442034	1471	1	12	277	0.32852	301	0.478405
barke_contig_442034	1507	1	12	265	0.249057	243	0.374486
barke_contig_442034	1554	1	12	241	0.298755	190	0.405263
barke_contig_442034	1602	1	12	268	0.298507	219	0.452055
barke_contig_443500	858	1	12	62	0.516129	36	0.222222
barke_contig_443500	907	1	12	91	0.285714	70	0.385714
barke_contig_443500	919	1	12	91	0.307692	79	0.367089
barke_contig_443500	960	1	12	105	0.72381	99	0.707071
barke_contig_443500	975	1	12	119	0.327731	114	0.307018
barke_contig_443500	988	1	12	124	0.330645	115	0.286957
barke_contig_443500	1005	1	12	143	0.34965	116	0.275862
barke_contig_443500	1034	1	12	154	0.292208	123	0.268293
barke_contig_443500	1090	1	12	193	0.284974	167	0.275449
barke_contig_443500	1183	1	12	142	0.338028	120	0.408333
barke_contig_470155	105	1	12	38	0.763158	51	0.54902
barke_contig_470155	124	1	12	35	0.771429	49	0.44898
barke_contig_470155	144	1	12	34	0.911765	43	0.744186
barke_contig_470155	169	1	12	38	0.736842	53	0.509434
barke_contig_470155	180	1	12	33	0.424242	44	0.340909
barke_contig_499437	398	1	12	357	0.67507	355	0.68169
barke_contig_499437	742	1	12	55	0.490909	43	0.534884
barke_contig_499437	793	1	12	68	0.588235	44	0.477273
barke_contig_499437	957	1	12	78	0.807692	65	0.769231
barke_contig_506804	196	1	12	166	0.463855	147	0.489796
barke_contig_506804	1840	1	12	74	0.608108	57	0.614035
barke_contig_506804	4108	1	12	43	0.395349	32	0.4375
barke_contig_516825	1236	1	12	211	0.317536	219	0.328767
barke_contig_516825	1281	1	12	169	0.408284	188	0.361702
barke_contig_516825	1295	1	12	133	0.218045	151	0.172185
barke_contig_516825	1386	1	12	39	0.461538	42	0.547619
barke_contig_516825	1698	1	12	34	0.588235	32	0.40625
barke_contig_53508	3205	1	12	57	0.508772	73	0.575342
barke_contig_53508	3399	1	12	190	0.563158	171	0.578947
barke_contig_53508	3677	1	12	66	0.469697	54	0.611111
barke_contig_53508	4727	1	12	174	0.534483	135	0.57037
barke_contig_53508	4882	1	12	127	0.496063	109	0.541284
barke_contig_53508	5173	1	12	175	0.502857	179	0.653631
barke_contig_53508	5982	1	12	120	0.4	107	0.588785
barke_contig_53508	6135	1	12	181	0.491713	134	0.574627
barke_contig_53508	6208	1	12	175	0.462857	163	0.631902
barke_contig_53508	6481	1	12	127	0.519685	113	0.60177
barke_contig_53508	6693	1	12	114	0.421053	97	0.536082
barke_contig_53508	6916	1	12	169	0.526627	165	0.624242
barke_contig_53508	7005	1	12	152	0.552632	160	0.5875
barke_contig_53508	7588	1	12	68	0.470588	64	0.5
barke_contig_551708	26	1	12	65	0.461538	61	0.459016
barke_contig_551708	43	1	12	91	0.505495	92	0.554348
barke_contig_551708	224	1	12	78	0.346154	67	0.373134
barke_contig_551708	800	1	12	78	0.74359	75	0.746667
barke_contig_65486	283	1	12	57	0.614035	43	0.55814
barke_contig_65486	343	1	12	65	0.538462	51	0.607843
barke_contig_65486	411	1	12	92	0.532609	57	0.54386
barke_contig_65486	448	1	12	71	0.338028	51	0.411765
barke_contig_65486	449	1	12	72	0.347222	52	0.403846
barke_contig_65486	515	1	12	91	0.527473	63	0.507937
barke_contig_65486	640	1	12	35	0.571429	40	0.475
barke_contig_65486	700	1	12	49	0.428571	40	0.6
barke_contig_65486	797	1	12	57	0.508772	41	0.512195
barke_contig_65486	1833	1	12	85	0.529412	77	0.623377
barke_contig_65486	2016	1	12	110	0.618182	112	0.633929
barke_contig_65486	3393	1	12	56	0.375	53	0.622642
barke_contig_65486	3472	1	12	121	0.322314	111	0.531532
barke_contig_65486	3692	1	12	142	0.471831	128	0.5
barke_contig_65486	3734	1	12	108	0.37037	108	0.407407
barke_contig_65486	3756	1	12	70	0.214286	77	0.350649
barke_contig_65486	3775	1	12	73	0.356164	87	0.37931
barke_contig_65486	3787	1	12	77	0.363636	80	0.4375
barke_contig_65486	3797	1	12	74	0.378378	80	0.4375
barke_contig_70467	719	1	12	61	0.57377	40	0.65
barke_contig_70467	826	1	12	65	0.584615	46	0.73913
barke_contig_70467	1697	1	12	57	0.596491	38	0.710526
barke_contig_70467	1739	1	12	63	0.539683	48	0.604167
barke_contig_70467	3023	1	12	52	0.576923	38	0.684211
barke_contig_70467	3138	1	12	44	0.522727	39	0.435897
barke_contig_70467	3162	1	12	37	0.459459	31	0.516129
barke_contig_70467	3164	1	12	35	0.457143	31	0.516129
barke_contig_70467	3571	1	12	35	0.628571	38	0.657895
barke_contig_70467	3648	1	12	71	0.633803	78	0.74359
barke_contig_70467	3666	1	12	93	0.612903	83	0.698795
barke_contig_70467	3684	1	12	108	0.601852	111	0.693694
barke_contig_70467	3806	1	12	125	0.504	125	0.64
barke_contig_70467	3904	1	12	101	0.465347	99	0.464646
barke_contig_70467	3940	1	12	95	0.452632	79	0.544304
barke_contig_70467	3961	1	12	86	0.395349	65	0.492308
barke_contig_70467	4113	1	12	125	0.488	81	0.530864
barke_contig_70467	4185	1	12	156	0.487179	80	0.6
barke_contig_70467	4251	1	12	102	0.333333	66	0.439394
barke_contig_70467	4320	1	12	90	0.455556	69	0.550725
barke_contig_70467	4342	1	12	74	0.459459	69	0.57971
barke_contig_72903	440	1	12	40	0.525	33	0.484848
barke_contig_72903	670	1	12	41	0.439024	36	0.361111
barke_contig_72903	762	1	12	48	0.4375	45	0.555556
barke_contig_125491	325	1	13	177	0.322034	191	0.267016
barke_contig_125491	359	1	13	279	0.519713	279	0.562724
barke_contig_125491	620	1	13	793	0.539723	740	0.604054
barke_contig_125491	727	1	13	777	0.265122	803	0.302615
barke_contig_125491	781	1	13	320	0.2875	279	0.27957
barke_contig_275603	99	1	13	35	0.485714	35	0.457143
barke_contig_275603	228	1	13	185	0.448649	159	0.566038
barke_contig_275603	281	1	13	174	0.45977	168	0.577381
barke_contig_275603	367	1	13	187	0.454545	177	0.564972
barke_contig_275603	1566	1	13	194	0.536082	144	0.618056
barke_contig_275603	1745	1	13	125	0.576	101	0.574257
barke_contig_275603	1931	1	13	107	0.570093	93	0.569892
barke_contig_275603	2311	1	13	154	0.564935	145	0.606897
barke_contig_275603	2318	1	13	153	0.562092	151	0.615894
barke_contig_275603	2436	1	13	102	0.519608	85	0.670588
barke_contig_275603	2631	1	13	52	0.25	38	0.605263
barke_contig_275603	3445	1	13	80	0.55	74	0.527027
barke_contig_275603	3668	1	13	34	0.558824	33	0.515152
barke_contig_275603	3789	1	13	53	0.584906	43	0.511628
barke_contig_275603	4008	1	13	91	0.450549	82	0.646341
barke_contig_275603	4017	1	13	78	0.461538	65	0.646154
barke_contig_492734	386	1	13	90	0.566667	58	0.517241
barke_contig_492734	472	1	13	54	0.611111	51	0.568627
barke_contig_492734	517	1	13	38	0.552632	46	0.586957
barke_contig_512526	60	1	13	75	0.48	97	0.71134
barke_contig_512526	121	1	13	101	0.514851	134	0.708955
barke_contig_512526	149	1	13	95	0.515789	123	0.715447
barke_contig_512526	310	1	13	118	0.661017	104	0.692308
barke_contig_512526	326	1	13	110	0.636364	102	0.656863
barke_contig_512526	406	1	13	60	0.616667	45	0.6
barke_contig_512526	430	1	13	45	0.577778	37	0.594595
barke_contig_56182	2399	1	13	33	0.545455	40	0.45
barke_contig_56182	2418	1	13	38	0.552632	45	0.488889
barke_contig_56182	2420	1	13	38	0.552632	43	0.511628
barke_contig_56182	2459	1	13	34	0.529412	39	0.461538
barke_contig_62011	556	1	13	63	0.396825	34	0.676471
barke_contig_62011	565	1	13	69	0.376812	36	0.666667
barke_contig_62011	629	1	13	66	0.469697	62	0.612903
barke_contig_62011	661	1	13	55	0.527273	52	0.634615
barke_contig_62011	677	1	13	48	0.625	45	0.644444
barke_contig_62011	707	1	13	39	0.538462	37	0.648649
barke_contig_62011	1045	1	13	60	0.433333	54	0.5
barke_contig_62011	2359	1	13	84	0.369048	92	0.413043
barke_contig_62011	2371	1	13	71	0.295775	75	0.333333
barke_contig_62011	2382	1	13	78	0.333333	84	0.392857
barke_contig_62011	2448	1	13	51	0.392157	56	0.553571
barke_contig_62011	2478	1	13	41	0.414634	47	0.531915
barke_contig_1788758	302	1	15	69	0.26087	45	0.244444
barke_contig_1788758	308	1	15	72	0.263889	46	0.282609
barke_contig_1788758	366	1	15	92	0.293478	58	0.37931
barke_contig_1788758	375	1	15	97	0.28866	68	0.382353
barke_contig_1788758	484	1	15	85	0.505882	68	0.397059
barke_contig_1788758	583	1	15	94	0.478723	69	0.449275
barke_contig_1788758	617	1	15	60	0.316667	52	0.346154
barke_contig_1788758	625	1	15	80	0.475	60	0.45
barke_contig_1788758	646	1	15	78	0.397436	63	0.380952
barke_contig_1788758	698	1	15	93	0.505376	80	0.45
barke_contig_1788758	2540	1	15	54	0.481481	39	0.692308
barke_contig_1788758	5609	1	15	58	0.396552	41	0.365854
barke_contig_1788758	6094	1	15	106	0.45283	87	0.54023
barke_contig_1788758	6177	1	15	60	0.4	58	0.5
barke_contig_1788758	6790	1	15	100	0.59	95	0.589474
barke_contig_1788758	6861	1	15	173	0.549133	181	0.646409
barke_contig_1788758	7328	1	15	189	0.507937	178	0.573034
barke_contig_1788758	7975	1	15	84	0.595238	60	0.65
barke_contig_369805	184	1	15	153	0.503268	143	0.545455
barke_contig_369805	226	1	15	161	0.447205	149	0.57047
barke_contig_369805	258	1	15	134	0.410448	139	0.553957
barke_contig_369805	267	1	15	132	0.401515	149	0.557047
barke_contig_369805	289	1	15	91	0.351648	93	0.537634
barke_contig_369805	336	1	15	123	0.382114	111	0.468468
barke_contig_369805	392	1	15	114	0.359649	97	0.43299
barke_contig_369805	832	1	15	197	0.451777	175	0.531429
barke_contig_369805	877	1	15	216	0.481481	186	0.494624
barke_contig_369805	1049	1	15	144	0.5	134	0.567164
barke_contig_369805	1144	1	15	112	0.455357	77	0.558442
barke_contig_370763	3685	1	15	83	0.433735	84	0.559524
barke_contig_370763	3832	1	15	147	0.55102	152	0.625
[truncated: 66,935 more rows]
