# Supplementary material for: Mapping-by-sequencing accelerates forward genetics in barley
Source: Genome Biol. 2014 Jun 10;15(6):R78. doi: 10.1186/gb-2014-15-6-r78 (PMC4073093; doi:10.1186/gb-2014-15-6-r78)
Supplement: Additional file 6: Table S4 — List of resequenced accessions of the Nordic Gene Bank. [file gb-2014-15-6-r78-S6.xlsx]

## Sheet: Sheet1
Table S4: List of resequenced accessions of the Nordic Gene Bank
accession number	mutagen	parent cultivar	accession name	mutation*	effect
NGB114513.1	unknown	BONUS	Many noded dwarf 3	complete deletion
NGB114514.1	ethylene oxide	BONUS	Many noded dwarf 6 (mnd6.6)	complete deletion
NGB114515.1	ethylene imine	BONUS	Many noded dwarf 7	complete deletion
NGB114516.1	neutrons	FOMA	Many noded dwarf 8 (mnd6.8)	complete deletion
NGB114517.1	ethylene imine	FOMA	Many noded dwarf 9	complete deletion
NGB114518.1	ethylene imine	FOMA	Many noded dwarf 10	107 bp deletion	1306 to 1412
NGB114519.1	ethylene imine	FOMA	Many noded dwarf 11	A833G	Tyr/Cys
NGB114520.1	epichlorhydrine	FOMA	Many noded dwarf 12	G1688A	stop
NGB114521.1	X-rays	FOMA	Many noded dwarf 13	C1368-	frameshift
NGB114522.1	ethyl methanesulfonate	FOMA	Many noded dwarf 14	/	/
NGB114523.1	ethyl methanesulfonate	FOMA	Many noded dwarf 16	/	/
NGB114525.1	ethylene imine	FOMA	Many noded dwarf 18	/	/
NGB114526.1	ethyl methanesulfonate	FOMA	Many noded dwarf 19	G255A	stop
NGB114527.1	ethylene imine	KRISTINA	Many noded dwarf 20	A1387T	Glu/Val
NGB114528.1	ethyl methanesulfonate	FOMA	Many noded dwarf 21	G231A	stop
NGB114529.1	N-nethyl-N-nitrosourea	KRISTINA	Many noded dwarf 22	G264A	stop
NGB114530.1	neutrons	KRISTINA	Many noded dwarf 24	complete deletion
NGB114531.1	ethyl methanesulfonate	KRISTINA	Many noded dwarf 25	C1555G	Pro/Arg
NGB114532.1	ethyl methanesulfonate	KRISTINA	Many noded dwarf 26	G618A	stop
NGB114533.1	ethyl methanesulfonate	KRISTINA	Many noded dwarf 27	G876A	stop
NGB114534.1	methyl methanesulfonate	KRISTINA	Many noded dwarf 28	G1531A	stop
NGB114535.1	X-rays	KRISTINA	Many noded dwarf 29	G876A	stop
NGB114536.1	ethyl methanesulfonate	KRISTINA	Many noded dwarf 30	G876A	stop
NGB114537.1	ethyl methanesulfonate	KRISTINA	Many noded dwarf 32	/	/
NGB114538.1	ethyl methanesulfonate	KRISTINA	Many noded dwarf 33	T747C	stop
NGB114539.1	ethyl methanesulfonate	KRISTINA	Many noded dwarf 34	T661C	stop
NGB114540.1	iso-propyl methanesulfonate	KRISTINA	Many noded dwarf 35	/	/
NGB114541.1	iso-propyl methanesulfonate	KRISTINA	Many noded dwarf 36	T1801A	stop
NGB114542.1	ethyl methanesulfonate	KRISTINA	Many noded dwarf 37	G858A	stop
NGB114543.1	iso-propyl methanesulfonate	Sv 71120	Many noded dwarf 38	T1417C	Leu/Pro
NGB114544.1	X-rays	BONUS	Many noded dwarf 40	/	/
NGB114545.1	neutrons	BONUS	Many noded dwarf 41	G876A	stop
NGB114546.1	sodium azide	BONUS	Many noded dwarf 42	C619T	stop
NGB114547.1	ethyl methanesulfonate	BONUS	Many noded dwarf 43	/	/
NGB114548.1	sodium azide	BONUS	Many noded dwarf 44	G231A	stop
NGB114550.1	sodium azide	BONUS	Many noded dwarf 45	G500A	Arg/His
NGB119361.1	ethyl methanesulfonate	LINA	Many noded dwarf 46	G1202A	splice site
* positions based on genomic DNA starting on ATG
