# Supplementary material for: Mapping-by-sequencing accelerates forward genetics in barley
Source: Genome Biol. 2014 Jun 10;15(6):R78. doi: 10.1186/gb-2014-15-6-r78 (PMC4073093; doi:10.1186/gb-2014-15-6-r78)
Supplement: Additional file 7: Table S5 — List of sequenced BACs. [file gb-2014-15-6-r78-S7.xlsx]

## Sheet: Tabelle1
Table S5: List of sequenced BACs
Contig	BAC	EBI SRA Project ID	BAC raw read EBI SRA Run ID	BAC assembly GenBank ID
contig_1020	HVVMRX83KhA0087M10	PRJEB2183	ERR021085	AC249427
contig_1020	HVVMRX83KhA0091K10	PRJEB5363	ERR430850	AC255107
contig_1020	HVVMRX83KhA0173C12	PRJEB5363	ERR430851	AC255130
contig_1020	HVVMRXALLeA0300M11	PRJEB5363	ERR430852	AC255103
contig_1020	HVVMRXALLeA0380K08	PRJEB5363	ERR430853	AC255121
contig_1020	HVVMRXALLhA0377F15	PRJEB2183	ERR013399	AC249867
contig_1020	HVVMRXALLhA0424E16	PRJEB2183	ERR013434	AC249458
contig_1020	HVVMRXALLhC0200D12	PRJEB2183	ERR013422	AC252665
contig_1020	HVVMRXALLmA0117G20	PRJEB5363	ERR430854	AC255104
contig_1020	HVVMRXALLmA0119I23	PRJEB5363	ERR430855	AC255101
contig_1020	HVVMRXALLmA0158E02	PRJEB5363	ERR430856	AC255110
contig_1020	HVVMRXALLmA0233K17	PRJEB5363	ERR430857	AC255115
contig_1020	HVVMRXALLmA0286G06	PRJEB5363	ERR430858	AC255109
contig_1020	HVVMRXALLmA0359K20	PRJEB5363	ERR430859	AC255112
contig_1020	HVVMRXALLmA0364P05	PRJEB5363	ERR430860	AC255125
contig_1020	HVVMRXALLmA0429F04	PRJEB5363	ERR430861	AC255098
contig_1020	HVVMRXALLrA0018J12	PRJEB5363	ERR430862	AC255108
contig_1020	HVVMRXALLrA0065C12	PRJEB5363	ERR430863	AC255099
contig_45097	HVVMRXALLeA0166N13	PRJEB5363	ERR430687	AC255126
contig_45097	HVVMRXALLeA0173M05	PRJEB5363	ERR430688	AC255096
contig_45097	HVVMRXALLhA0014F08	PRJEB5363	ERR430692	AC255122
contig_45097	HVVMRXALLhA0203E16	PRJEB2183	ERR015242	AC249202
contig_45097	HVVMRXALLhB0080C03	PRJEB5363	ERR430693	AC255117
contig_45097	HVVMRXALLmA0207L21	PRJEB5363	ERR430686	AC255105
contig_45097	HVVMRXALLmA0260F04	PRJEB5363	ERR430689	AC255131
contig_45097	HVVMRXALLrA0026H17	PRJEB5363	ERR430694	AC255111
contig_45097	HVVMRXALLrA0074I17	PRJEB5363	ERR430691	AC255097
contig_45097	HVVMRXALLrA0401A22	PRJEB5363	ERR430690	AC255124
contig_46058	HVVMRX83KhA0214N18	PRJEB5363	ERR430697	AC255129
contig_46058	HVVMRXALLeA0009B12	PRJEB5363	ERR430701	AC255128
contig_46058	HVVMRXALLeA0029D13	PRJEB5363	ERR430702	AC255116
contig_46058	HVVMRXALLeA0069L08	PRJEB5363	ERR430696	AC255119
contig_46058	HVVMRXALLeA0076E11	PRJEB5363	ERR430708	AC255100
contig_46058	HVVMRXALLeA0092H05	PRJEB5363	ERR430703	AC255123
contig_46058	HVVMRXALLeA0140P18	PRJEB5363	ERR430698	AC255120
contig_46058	HVVMRXALLeA0280D23	PRJEB5363	ERR430709	AC255127
contig_46058	HVVMRXALLeA0281L17	PRJEB5363	ERR430706	AC255113
contig_46058	HVVMRXALLhA0677K24	PRJEB2183	ERR014144	AC248330
contig_46058	HVVMRXALLhB0167G05	PRJEB5363	ERR430700	AC255102
contig_46058	HVVMRXALLhC0055G09	PRJEB5363	ERR430707	AC255106
contig_46058	HVVMRXALLmA0011E02	PRJEB5363	ERR430705	AC255118
contig_46058	HVVMRXALLmA0142K09	PRJEB5363	ERR430699	AC255095
contig_46058	HVVMRXALLmA0506H07	PRJEB5363	ERR430695	AC255114
contig_46058	HVVMRXALLrA0378O03	PRJEB5363	ERR430704	AC255094

## Sheet: Tabelle2
HVVMRX83KhA0091K10.sff
HVVMRX83KhA0173C12.sff
HVVMRX83KhA0214N18_TTGCTAAG_L001_R1_001.fastq.gz
HVVMRX83KhA0214N18_TTGCTAAG_L001_R2_001.fastq.gz
HVVMRXALLeA0009B12_ATATGATA_L004_R1_001.fastq.gz
HVVMRXALLeA0009B12_ATATGATA_L004_R2_001.fastq.gz
HVVMRXALLeA0029D13_GTCAACGT_L001_R1_001.fastq.gz
HVVMRXALLeA0029D13_GTCAACGT_L001_R2_001.fastq.gz
HVVMRXALLeA0069L08_GTCATCAG_L001_R1_001.fastq.gz
HVVMRXALLeA0069L08_GTCATCAG_L001_R2_001.fastq.gz
HVVMRXALLeA0076E11_GGTACGCA_L004_R1_001.fastq.gz
HVVMRXALLeA0076E11_GGTACGCA_L004_R2_001.fastq.gz
HVVMRXALLeA0092H05_GTCCTTAC_L001_R1_001.fastq.gz
HVVMRXALLeA0092H05_GTCCTTAC_L001_R2_001.fastq.gz
HVVMRXALLeA0140P18_GTCTCCAT_L001_R1_001.fastq.gz
HVVMRXALLeA0140P18_GTCTCCAT_L001_R2_001.fastq.gz
HVVMRXALLeA0166N13_GTTCTTCG_L001_R1_001.fastq.gz
HVVMRXALLeA0166N13_GTTCTTCG_L001_R2_001.fastq.gz
HVVMRXALLeA0173M05_TAACCGGT_L001_R1_001.fastq.gz
HVVMRXALLeA0173M05_TAACCGGT_L001_R2_001.fastq.gz
HVVMRXALLeA0280D23_TACGAATC_L001_R1_001.fastq.gz
HVVMRXALLeA0280D23_TACGAATC_L001_R2_001.fastq.gz
HVVMRXALLeA0281L17_TACGAGGT_L001_R1_001.fastq.gz
HVVMRXALLeA0281L17_TACGAGGT_L001_R2_001.fastq.gz
HVVMRXALLeA0300M11.sff
HVVMRXALLeA0380K08.sff
HVVMRXALLhA0014F08_TTCTGCCT_L001_R1_001.fastq.gz
HVVMRXALLhA0014F08_TTCTGCCT_L001_R2_001.fastq.gz
HVVMRXALLhA0203E16.sff
HVVMRXALLhA0377F15.sff
HVVMRXALLhA0424E16.sff
HVVMRXALLhA0677K24.sff
HVVMRXALLhB0080C03_TAGCTCGG_L001_R1_001.fastq.gz
HVVMRXALLhB0080C03_TAGCTCGG_L001_R2_001.fastq.gz
HVVMRXALLhB0167G05_TATATTGG_L001_R1_001.fastq.gz
HVVMRXALLhB0167G05_TATATTGG_L001_R2_001.fastq.gz
HVVMRXALLhC0055G09_TATCATTG_L001_R1_001.fastq.gz
HVVMRXALLhC0055G09_TATCATTG_L001_R2_001.fastq.gz
HVVMRXALLhC0200D12.sff
HVVMRXALLmA0011E02_TCAAGCCT_L001_R1_001.fastq.gz
HVVMRXALLmA0011E02_TCAAGCCT_L001_R2_001.fastq.gz
HVVMRXALLmA0117G20.sff
HVVMRXALLmA0119I23.sff
HVVMRXALLmA0142K09_TCCGCGAG_L001_R1_001.fastq.gz
HVVMRXALLmA0142K09_TCCGCGAG_L001_R2_001.fastq.gz
HVVMRXALLmA0158E02.sff
HVVMRXALLmA0207L21_TCGATTAT_L001_R1_001.fastq.gz
HVVMRXALLmA0207L21_TCGATTAT_L001_R2_001.fastq.gz
HVVMRXALLmA0233K17.sff
HVVMRXALLmA0260F04_TCGTAGCT_L001_R1_001.fastq.gz
HVVMRXALLmA0260F04_TCGTAGCT_L001_R2_001.fastq.gz
HVVMRXALLmA0286G06.sff
HVVMRXALLmA0359K20.sff
HVVMRXALLmA0364P05.sff
HVVMRXALLmA0429F04.sff
HVVMRXALLmA0506H07_TGATCTGC_L001_R1_001.fastq.gz
HVVMRXALLmA0506H07_TGATCTGC_L001_R2_001.fastq.gz
HVVMRXALLrA0018J12.sff
HVVMRXALLrA0026H17_TGCAGAGT_L001_R1_001.fastq.gz
HVVMRXALLrA0026H17_TGCAGAGT_L001_R2_001.fastq.gz
HVVMRXALLrA0065C12.sff
HVVMRXALLrA0074I17_TGCCAAGG_L001_R1_001.fastq.gz
HVVMRXALLrA0074I17_TGCCAAGG_L001_R2_001.fastq.gz
HVVMRXALLrA0378O03_TTACCATC_L001_R1_001.fastq.gz
HVVMRXALLrA0378O03_TTACCATC_L001_R2_001.fastq.gz
HVVMRXALLrA0401A22_TTCGTTGG_L001_R1_001.fastq.gz
HVVMRXALLrA0401A22_TTCGTTGG_L001_R2_001.fastq.gz

## Sheet: Tabelle3
BAC	BAC Mathias				nur mathias		nur Martin
HVVMRX83KhA0091K10	HVVMRX83khA0069H15				HVVMRX83khA0069H15		HVVMRX83KhA0091K10
HVVMRX83KhA0173C12	HVVMRX83khA0087M10				HVVMRX83khA0087M10		HVVMRX83KhA0173C12
HVVMRX83KhA0214N18	HVVMRX83KhA0214N18				HVVMRXALLhA0308G06		HVVMRXALLeA0300M11
HVVMRXALLeA0009B12	HVVMRXALLeA0009B12				HVVMRXALLhA0366M19		HVVMRXALLeA0380K08
HVVMRXALLeA0029D13	HVVMRXALLeA0029D13						HVVMRXALLmA0117G20
HVVMRXALLeA0069L08	HVVMRXALLeA0069L08						HVVMRXALLmA0119I23
HVVMRXALLeA0076E11	HVVMRXALLeA0076E11						HVVMRXALLmA0158E02
HVVMRXALLeA0092H05	HVVMRXALLeA0092H05						HVVMRXALLmA0233K17
HVVMRXALLeA0140P18	HVVMRXALLEA0140P18						HVVMRXALLmA0286G06
HVVMRXALLeA0166N13	HVVMRXALLeA0166N13						HVVMRXALLmA0359K20
HVVMRXALLeA0173M05	HVVMRXALLeA0173M05						HVVMRXALLmA0364P05
HVVMRXALLeA0280D23	HVVMRXALLEA0280D23						HVVMRXALLmA0429F04
HVVMRXALLeA0281L17	HVVMRXALLeA0281L17						HVVMRXALLrA0018J12
HVVMRXALLeA0300M11	HVVMRXALLHA0014F08						HVVMRXALLrA0065C12
HVVMRXALLeA0380K08	HVVMRXALLhA0203E16
HVVMRXALLhA0014F08	HVVMRXALLhA0308G06
HVVMRXALLhA0203E16	HVVMRXALLhA0366M19
HVVMRXALLhA0377F15	HVVMRXALLhA0377F15
HVVMRXALLhA0424E16	HVVMRXALLhA0377F15
HVVMRXALLhA0677K24	HVVMRXALLhA0424E16
HVVMRXALLhB0080C03	HVVMRXALLhA0677K24
HVVMRXALLhB0167G05	HVVMRXALLhB0080C03
HVVMRXALLhC0055G09	HVVMRXALLhB0167G05
HVVMRXALLhC0200D12	HVVMRXALLhC0055G09
HVVMRXALLmA0011E02	HVVMRXALLhC0200D12
HVVMRXALLmA0117G20	HVVMRXALLmA0011E02
HVVMRXALLmA0119I23	HVVMRXALLmA0142K09
HVVMRXALLmA0142K09	HVVMRXALLMA0207L21
HVVMRXALLmA0158E02	HVVMRXALLmA0260F04
HVVMRXALLmA0207L21	HVVMRXALLMA0506H07
HVVMRXALLmA0233K17	HVVMRXALLrA0026H17
HVVMRXALLmA0260F04	HVVMRXALLrA0074I17
HVVMRXALLmA0286G06	HVVMRXALLRA0074I17
HVVMRXALLmA0359K20	HVVMRXALLrA0378O03
HVVMRXALLmA0364P05	HVVMRXALLrA0401A22
HVVMRXALLmA0429F04
HVVMRXALLmA0506H07
HVVMRXALLrA0018J12
HVVMRXALLrA0026H17
HVVMRXALLrA0065C12
HVVMRXALLrA0074I17
HVVMRXALLrA0378O03
HVVMRXALLrA0401A22
