# Supplementary material for: Mapping-by-sequencing accelerates forward genetics in barley
Source: Genome Biol. 2014 Jun 10;15(6):R78. doi: 10.1186/gb-2014-15-6-r78 (PMC4073093; doi:10.1186/gb-2014-15-6-r78)
Supplement: Additional file 8: Text S1 — AWK script to calculate allele frequency. Usage information is contained within the file. [file gb-2014-15-6-r78-S8.txt]

Text S1: AWK script to calculate allele frequency. Usage information is contained within the file
#!/bin/awk -f

# This script takes as input a single-sample VCF file and outputs 
# the depth and frequency of the alternate allele at each variant
# position.

# After downloading, this file has to made been executable 
# with the command 'chmod 755'

BEGIN{
 OFS="\t"
 print contig,pos,depth,allele_frequency
}

{
 split($8, a, "DP4=")
 split(a[2], b, ";")
 split(b[1], c, ",")
 dp=c[1]+c[2]+c[3]+c[4]
 ac=c[3]+c[4]
 print $1,$2,dp,ac/dp
}
